# Supplementary material for: Assessing the Construct Validity and Internal Reliability of the Screening Tool Test Your Memory in Patients with Chronic Pain
Source: PLoS One. 2016 Apr 27;11(4):e0154240. doi: 10.1371/journal.pone.0154240 (PMC4847905; doi:10.1371/journal.pone.0154240)
Supplement: S1 Data — (XLSX) [file pone.0154240.s001.xlsx]

## Sheet: Base hasta completar FBM sin 6 
Info_Paciente	Fuente_Recogida	Profesional_Remite	Caso_Control	Tipo_Dolor	Sexo	Sexo	Edad	Estudios	Estado_Civil	Estado_Civil	Situacion_Laboral	Convivencia	Diagnóstico	Duración_Dolor	Intensidad_Dolor	Comorbilidad_ReferidaSiNo	Hipertensión	Hipercolesterolemia	Diabetes_Mellitus	Factores_RiesgoSiNo	Depresión	Cardiovasculares	Primera_Visita	Tiempo_Asistiendo_Unidad	Tratamiento_Farmacológico	Farmaco_DeterioroCognitivo	Ansioliticos_BZ	Antineoplasico	Antivirales	Antiemeticos	Antiparkinsonianos	Hipnoticos_BZ	Inmunoestimulantes	Inmunodepresores	Antibacterianos	Antidepresivos	Antiepilepticos	Antipsicoticos	AINES	Analgesicos_Opioides	Otros_Para_SNC	Otros_Para_SCV	Otros	Cigarros_Día	Alcohol_Baja_Graduación_FS	Alcohol_Baja_Gradución_D	Alcohol_Mayor_Graduación_FS	Alcohol_Mayor_Graduación_D	TYM_1.1
1	Caso	Neurología/Neurocirugía	Casos	Neuropático	Mujer	Mujer	44	Primarios	Viudo	Viudo	Desempleado	Con su familia (hijos, padres, hermanos, etc)	Sdr. Postlaminectomía	240	7	Si	No	No	No	No	No	No	No	6	Si	Sí	No	No	No	No	No	No	No	No	No	No	Si	No	Si	No	No	No	No	Más de 20	No Consume	No Consume	No Consume	No Consume	Nombre completo
2	Caso	Neurología/Neurocirugía	Casos	Musculoesquelético	Hombre	Hombre	49	FP	Casado	Casado	Activo	Con su familia (hijos, padres, hermanos, etc)	Discopatía	264	5	Si	No	Si	Si	Sí	No	No	No	3	Si	Sí	No	No	No	No	No	No	No	No	No	No	Si	No	Si	Si	No	No	No	Más de 20	No Consume	No Consume	No Consume	No Consume	Nombre completo
3	Caso	Neurología/Neurocirugía	Casos	Neuropático	Hombre	Hombre	46	Secundarios	Casado	Casado	Jubilación/Prejub (por invalidez)	Con su familia (hijos, padres, hermanos, etc)	Sdr. Postlaminectomía	168	5	No	No	No	No	No	No	No	No	156	Si	Sí	Sí	No	No	No	No	No	No	No	No	Si	No	No	No	Si	No	No	No	Ninguno	No Consume	No Consume	No Consume	No Consume	Nombre completo
4	Caso	Reumatología	Casos	Fibromialgia	Mujer	Mujer	40	FP	Casado	Casado	Quehaceres del hogar	Con su familia (hijos, padres, hermanos, etc)	Fibromialgia	180	6	Si	No	No	No	No	No	No	No	1	Si	Sí	No	No	No	No	No	No	No	No	No	Si	No	No	No	Si	No	No	No	Ninguno	No Consume	No Consume	No Consume	No Consume	Nombre completo
5	Caso	Neurología/Neurocirugía	Casos	Neuropático	Hombre	Hombre	51	Primarios	Casado	Casado	Activo	Con su familia (hijos, padres, hermanos, etc)	Discopatía	30	8	Si	Si	No	No	Sí	No	Si	No	4	Si	No	No	No	No	No	No	No	No	No	No	No	No	No	No	No	No	No	No	Ninguno	De 2 a 6 copas	No Consume	No Consume	No Consume	Nombre completo
6	Caso	Traumatología	Casos	Musculoesquelético	Hombre	Hombre	47	FP	Soltero	Soltero	Desempleado	Solo	Discopatía	48	8	Si	No	No	No	Sí	No	Si	No	50	Si	Sí	No	No	No	No	No	No	No	No	No	Si	Si	No	No	Si	No	No	No	Ninguno	No Consume	No Consume	No Consume	No Consume	Solo Iniciales/Algun pequeño error/Falta nombre o apellido
7	Caso	Traumatología	Casos	Musculoesquelético	Mujer	Mujer	50	Primarios	Casado	Casado	Desempleado	Con su familia (hijos, padres, hermanos, etc)	Artrosis	73	9	Si	No	No	No	No	No	No	No	24	Si	Sí	No	No	No	No	No	No	No	No	No	No	Si	No	No	Si	No	No	No	Ninguno	No Consume	No Consume	No Consume	No Consume	Nombre completo
8	Caso	Traumatología	Casos	Musculoesquelético	Mujer	Mujer	55	Primarios	Casado	Casado	Jubilación/Prejub (por invalidez)	Solo con su pareja	Gonartrosis	480	9	Si	Si	No	No	Sí	No	Si	No	46	Si	Sí	No	No	No	No	No	No	No	No	No	Si	No	No	No	Si	No	No	No	Más de 20	No Consume	No Consume	No Consume	No Consume	Nombre completo
9	Caso	Reumatología	Casos	Fibromialgia	Mujer	Mujer	58	Primarios	Casado	Casado	Desempleado	Solo con su pareja	Fibromialgia	240	6	Si	No	No	No	Sí	Si	No	No	23	Si	Sí	No	No	No	No	No	No	No	No	No	Si	No	No	No	No	No	No	No	Ninguno	No Consume	No Consume	No Consume	No Consume	Nombre completo
10	Caso	Otros	Casos	Musculoesquelético	Mujer	Mujer	43	FP	Casado	Casado	Desempleado	Con su familia (hijos, padres, hermanos, etc)	Discopatía	66	4	Si	No	No	No	Sí	Si	No	No	24	Si	Sí	Sí	No	No	No	No	No	No	No	No	Si	No	No	No	Si	No	No	No	De 1 a 10	No Consume	No Consume	No Consume	No Consume	No Respuesta/Respuesta Incorrecta
11	Caso	Atención primaria	Casos	Musculoesquelético	Hombre	Hombre	59	Primarios	Casado	Casado	Desempleado	Con su familia (hijos, padres, hermanos, etc)	Discopatía	420	7	Si	Si	No	No	Sí	No	No	No	92	Si	Sí	No	No	No	No	No	No	No	No	No	Si	Si	No	No	Si	No	No	No	Ninguno	Menos de 2 copas	Menos de 2 copas	No Consume	No Consume	Nombre completo
12	Caso	Neurología/Neurocirugía	Casos	Neuropático	Mujer	Mujer	60	Primarios	Casado	Casado	Quehaceres del hogar	Con su familia (hijos, padres, hermanos, etc)	Neuralgia del Trigémino	125	7	Si	No	No	No	Sí	Si	No	No	98	Si	Sí	Sí	No	No	No	No	No	No	No	No	No	Si	No	No	Si	No	No	No	De 1 a 10	No Consume	No Consume	No Consume	No Consume	Solo Iniciales/Algun pequeño error/Falta nombre o apellido
13	Caso	RHB	Casos	Musculoesquelético	Hombre	Hombre	58	Secundarios	Casado	Casado	Jubilación/Prejub (por invalidez)	Solo con su pareja	Sdr. Postlaminectomía	168	6	No	No	No	No	No	No	No	No	14	Si	Sí	No	No	No	No	No	No	No	No	No	No	Si	No	No	Si	No	No	No	De 1 a 10	Menos de 2 copas	Menos de 2 copas	No Consume	No Consume	Nombre completo
14	Caso	Otros	Casos	Neuropático	Mujer	Mujer	55	Primarios	Casado	Casado	Quehaceres del hogar	Con su familia (hijos, padres, hermanos, etc)	Neuropatía Diabética	4	5	Si	Si	No	No	Sí	No	Si	No	4	Si	Sí	No	No	No	No	No	No	No	No	No	No	Si	No	No	No	No	Si	No	Ninguno	No Consume	No Consume	No Consume	No Consume	Nombre completo
15	Caso	Neurología/Neurocirugía	Casos	Neuropático	Mujer	Mujer	48	Secundarios	Casado	Casado	Activo	Con su familia (hijos, padres, hermanos, etc)	Tunel carpiano	130	7	No	No	No	No	No	No	No	No	1	Si	Sí	No	No	No	No	No	No	No	No	No	No	Si	No	No	Si	No	No	No	Ninguno	No Consume	No Consume	No Consume	No Consume	Nombre completo
16	Caso	Neurología/Neurocirugía	Casos	Neuropático	Hombre	Hombre	42	Secundarios	Casado	Casado	Jubilación/Prejub (por invalidez)	Con su familia (hijos, padres, hermanos, etc)	Sdr Regional Complejo II	126	6	No	No	No	No	No	No	No	No	120	Si	Sí	No	No	No	No	No	No	No	No	No	Si	Si	No	No	Si	No	No	No	Más de 20	No Consume	No Consume	No Consume	No Consume	Solo Iniciales/Algun pequeño error/Falta nombre o apellido
17	Caso	Atención primaria	Casos	Neuropático	Hombre	Hombre	55	Secundarios	Casado	Casado	Jubilación/Prejub (por invalidez)	Con su familia (hijos, padres, hermanos, etc)	Sdr. Postlaminectomía	180	6	Si	Si	No	No	Sí	No	No	No	170	Si	Sí	No	No	No	No	No	No	No	No	No	No	No	No	No	No	No	No	Si	De 10 a 20	No Consume	No Consume	No Consume	No Consume	Solo Iniciales/Algun pequeño error/Falta nombre o apellido
18	Caso	Neurología/Neurocirugía	Casos	Musculoesquelético	Mujer	Mujer	45	Universitarios	Soltero	Soltero	Jubilación/Prejub (por invalidez)	Con su familia (hijos, padres, hermanos, etc)	Artrosis	15	7	Si	No	No	No	Sí	Si	No	Si	0	Si	Sí	Sí	No	No	No	No	No	No	No	No	Si	No	No	Si	No	No	No	No	Ninguno	No Consume	No Consume	No Consume	No Consume	Nombre completo
19	Caso	Atención primaria	Casos	Neuropático	Mujer	Mujer	37	Primarios	Soltero	Soltero	Jubilación/Prejub (por invalidez)	Con su familia (hijos, padres, hermanos, etc)	Sdr. Postlaminectomía	24	6	No	No	No	No	No	No	No	No	3	Si	Sí	No	No	No	No	No	No	No	No	No	No	Si	No	No	Si	No	No	No	Ninguno	No Consume	No Consume	No Consume	No Consume	Nombre completo
20	Caso	Neurología/Neurocirugía	Casos	Neuropático	Hombre	Hombre	57	Primarios	Casado	Casado	Jubilación/Prejub (por invalidez)	Con su familia (hijos, padres, hermanos, etc)	Sdr Regional Complejo I	240	4	No	No	No	No	No	No	No	No	24	Si	Sí	No	No	No	No	No	No	No	No	No	No	No	No	No	Si	No	No	No	De 1 a 10	No Consume	No Consume	No Consume	No Consume	Nombre completo
21	Caso	Otras UD	Casos	Neuropático	Mujer	Mujer	32	Secundarios	Soltero	Soltero	Jubilación/Prejub (por invalidez)	Con su familia (hijos, padres, hermanos, etc)	Neuralgia del Trigémino	10	1	Si	No	No	No	No	No	No	No	3	Si	Sí	No	No	No	No	No	No	No	No	No	Si	Si	No	No	Si	No	No	No	Más de 20	No Consume	No Consume	No Consume	No Consume	Nombre completo
22	Caso	Neurología/Neurocirugía	Casos	Neuropático	Hombre	Hombre	51	FP	Casado	Casado	Jubilación/Prejub (por invalidez)	Con su familia (hijos, padres, hermanos, etc)	Sdr. Postlaminectomía	132	8	Si	No	No	No	Sí	Si	No	No	84	Si	Sí	Sí	No	No	No	No	No	No	No	No	No	No	No	No	Si	No	No	No	Más de 20	No Consume	No Consume	No Consume	No Consume	Nombre completo
23	Caso	Neurología/Neurocirugía	Casos	Musculoesquelético	Mujer	Mujer	53	FP	Casado	Casado	Jubilación/Prejub (por invalidez)	Con su familia (hijos, padres, hermanos, etc)	Sdr. Postlaminectomía	90	3	No	No	Si	No	Sí	No	No	No	84	No	No	No	No	No	No	No	No	No	No	No	No	No	No	No	No	No	No	No	De 1 a 10	No Consume	No Consume	No Consume	No Consume	Nombre completo
24	Caso	Traumatología	Casos	Musculoesquelético	Hombre	Hombre	57	Universitarios	Casado	Casado	Activo	Con su familia (hijos, padres, hermanos, etc)	Sdr. Postlaminectomía	66	3	No	No	No	Si	Sí	No	No	No	60	Si	Sí	No	No	No	No	No	No	No	No	No	No	Si	No	No	Si	No	No	No	Ninguno	Menos de 2 copas	No Consume	No Consume	No Consume	Nombre completo
25	Caso	Otras UD	Casos	Neuropático	Mujer	Mujer	46	FP	Casado	Casado	Desempleado	Solo con su pareja	Sdr. Postlaminectomía	48	8	No	No	No	No	No	No	No	No	24	Si	Sí	No	No	No	No	No	No	No	No	No	Si	Si	No	No	Si	No	No	No	Más de 20	No Consume	No Consume	No Consume	No Consume	Nombre completo
26	Caso	Neurología/Neurocirugía	Casos	Musculoesquelético	Mujer	Mujer	50	FP	Casado	Casado	Jubilación/Prejub (por invalidez)	Con su familia (hijos, padres, hermanos, etc)	Gonartrosis	96	7	Si	Si	No	No	Sí	No	Si	No	48	Si	Sí	Sí	No	No	No	No	Si	No	No	No	Si	No	No	No	No	No	No	No	Ninguno	Menos de 2 copas	No Consume	No Consume	No Consume	Nombre completo
27	Caso	Reumatología	Casos	Fibromialgia	Mujer	Mujer	54	Primarios	Casado	Casado	Jubilación/Prejub (por invalidez)	Solo con su pareja	Fibromialgia	60	5	Si	No	No	No	Sí	Si	No	No	5	Si	Sí	Sí	No	No	No	No	No	No	No	No	Si	No	No	No	Si	No	No	No	De 10 a 20	Menos de 2 copas	No Consume	No Consume	No Consume	Nombre completo
28	Caso	Atención primaria	Casos	Musculoesquelético	Mujer	Mujer	57	Sin Estudios	Casado	Casado	Quehaceres del hogar	Solo con su pareja	Sdr. Postlaminectomía	120	5	No	No	No	No	No	No	No	No	36	Si	Sí	No	No	No	No	No	No	No	No	No	No	Si	No	No	Si	No	No	No	Ninguno	No Consume	No Consume	No Consume	No Consume	No Respuesta/Respuesta Incorrecta
29	Caso	Urgencias	Casos	Fibromialgia	Mujer	Mujer	52	FP	Casado	Casado	Jubilación/Prejub (por invalidez)	Con su familia (hijos, padres, hermanos, etc)	Fibromialgia	12	1	No	No	No	No	No	No	No	No	13	Si	Sí	No	No	No	No	No	No	No	No	No	No	Si	No	No	Si	No	No	No	Ninguno	No Consume	No Consume	No Consume	No Consume	Nombre completo
30	Caso	Neurología/Neurocirugía	Casos	Neuropático	Mujer	Mujer	46	FP	Casado	Casado	Jubilación/Prejub (por invalidez)	Con su familia (hijos, padres, hermanos, etc)	Discopatía	48	7	Si	No	No	No	No	No	No	No	42	Si	Sí	No	No	No	No	No	No	No	No	No	Si	Si	No	Si	Si	No	No	No	Ninguno	No Consume	No Consume	No Consume	No Consume	Nombre completo
31	Caso	Neurología/Neurocirugía	Casos	Musculoesquelético	Hombre	Hombre	45	FP	Casado	Casado	Activo	Con su familia (hijos, padres, hermanos, etc)	Sdr. Postlaminectomía	180	6	No	No	No	No	No	No	No	No	13	Si	Sí	No	No	No	No	No	No	No	No	No	No	Si	No	No	Si	No	No	No	Ninguno	Menos de 2 copas	Menos de 2 copas	No Consume	No Consume	Nombre completo
32	Caso	Reumatología	Casos	Fibromialgia	Mujer	Mujer	56	FP	Casado	Casado	Jubilación/Prejub (por invalidez)	Con su familia (hijos, padres, hermanos, etc)	Fibromialgia	348	3	No	No	No	No	No	No	No	Si	0	Si	Sí	No	No	No	No	No	No	No	No	No	Si	Si	No	No	No	No	No	No	Ninguno	No Consume	No Consume	No Consume	No Consume	Nombre completo
33	Caso	Neurología/Neurocirugía	Casos	Fibromialgia	Hombre	Hombre	52	FP	Casado	Casado	Activo	Con su familia (hijos, padres, hermanos, etc)	Fibromialgia	240	8	Si	No	No	No	Sí	Si	No	Si	0	Si	Sí	No	No	No	No	No	No	No	No	No	No	Si	No	No	No	No	No	No	Ninguno	Menos de 2 copas	Menos de 2 copas	No Consume	No Consume	Nombre completo
34	Caso	Traumatología	Casos	Neuropático	Hombre	Hombre	42	Primarios	Casado	Casado	Desempleado	Con su familia (hijos, padres, hermanos, etc)	Sdr. Postlaminectomía	60	7	No	No	No	No	No	No	No	No	5	Si	No	No	No	No	No	No	No	No	No	No	No	No	No	No	No	No	No	No	De 10 a 20	No Consume	No Consume	No Consume	No Consume	Nombre completo
35	Caso	Traumatología	Casos	Musculoesquelético	Mujer	Mujer	45	Secundarios	Casado	Casado	Activo	Con su familia (hijos, padres, hermanos, etc)	Tastornos musculares	96	7	Si	Si	No	No	Sí	No	Si	No	4	Si	Sí	No	No	No	No	No	No	No	No	No	Si	Si	No	No	Si	No	No	No	Ninguno	No Consume	No Consume	No Consume	No Consume	Nombre completo
36	Caso	Otros	Casos	Fibromialgia	Mujer	Mujer	59	Secundarios	Casado	Casado	Activo	Con su familia (hijos, padres, hermanos, etc)	Fibromialgia	360	7	Si	No	No	No	Sí	Si	Si	No	52	Si	Sí	No	No	No	No	No	Si	No	No	No	Si	Si	No	Si	Si	No	Si	No	Ninguno	No Consume	No Consume	No Consume	No Consume	Nombre completo
37	Caso	Neurología/Neurocirugía	Casos	Neuropático	Mujer	Mujer	38	Primarios	Casado	Casado	Quehaceres del hogar	Con su familia (hijos, padres, hermanos, etc)	Discopatía	36	8	Si	No	No	No	No	No	No	No	11	Si	Sí	No	No	No	No	No	No	No	No	No	No	No	No	No	No	No	No	No	Ninguno	No Consume	No Consume	No Consume	No Consume	Nombre completo
38	Caso	Reumatología	Casos	Musculoesquelético	Mujer	Mujer	44	Primarios	Casado	Casado	Quehaceres del hogar	Con su familia (hijos, padres, hermanos, etc)	Artritis Reumatoide	420	6	Si	No	No	No	No	No	No	No	60	Si	Sí	No	No	No	No	No	No	No	No	No	No	Si	No	No	Si	No	No	No	De 1 a 10	No Consume	No Consume	No Consume	No Consume	Nombre completo
39	Caso	Neurología/Neurocirugía	Casos	Neuropático	Mujer	Mujer	41	Universitarios	Casado	Casado	Desempleado	Con su familia (hijos, padres, hermanos, etc)	Neuralgia del Trigémino	7	5	Si	No	No	No	Sí	No	Si	No	1	Si	Sí	No	No	No	No	No	No	No	No	No	Si	Si	No	No	No	No	No	No	De 1 a 10	No Consume	No Consume	No Consume	No Consume	Nombre completo
40	Caso	Neurología/Neurocirugía	Casos	Neuropático	Hombre	Hombre	59	Sin Estudios	Casado	Casado	Jubilación/Prejub (por invalidez)	Con su familia (hijos, padres, hermanos, etc)	Sdr. Postlaminectomía	144	2	Si	No	No	No	No	No	No	No	189	No	No	No	No	No	No	No	No	No	No	No	No	No	No	No	No	No	No	No	Ninguno	No Consume	No Consume	No Consume	No Consume	Nombre completo
41	Caso	Otros	Casos	Neuropático	Hombre	Hombre	60	FP	Casado	Casado	Jubilación/Prejub (por invalidez)	Con su familia (hijos, padres, hermanos, etc)	Sdr Regional Complejo I	204	10	No	No	No	No	No	No	No	No	155	Si	Sí	No	No	No	No	No	No	No	No	No	No	Si	No	No	No	No	No	No	Ninguno	No Consume	No Consume	No Consume	No Consume	Nombre completo
42	Caso	Reumatología	Casos	Fibromialgia	Mujer	Mujer	42	FP	Casado	Casado	Activo	Con su familia (hijos, padres, hermanos, etc)	Fibromialgia	60	8	Si	Si	No	No	Sí	No	Si	No	31	Si	Sí	No	No	No	No	No	No	No	No	No	Si	Si	No	No	Si	No	No	No	Ninguno	No Consume	No Consume	No Consume	No Consume	Nombre completo
43	Caso	Neurología/Neurocirugía	Casos	Musculoesquelético	Mujer	Mujer	52	Secundarios	Divorciado/Separado	Divorciado/Separado	Quehaceres del hogar	Con su familia (hijos, padres, hermanos, etc)	Discopatía	18	8	No	No	No	No	No	No	No	No	3	Si	Sí	Sí	No	No	No	No	No	No	No	No	No	Si	No	No	No	No	No	No	Ninguno	No Consume	No Consume	No Consume	No Consume	Nombre completo
44	Caso	Reumatología	Casos	Musculoesquelético	Mujer	Mujer	60	Sin Estudios	Casado	Casado	Activo	Solo con su pareja	Artrosis	96	5	No	No	No	No	No	No	No	No	71	Si	Sí	No	No	No	No	No	No	No	No	No	Si	No	No	No	Si	No	No	No	Ninguno	Menos de 2 copas	No Consume	No Consume	No Consume	Nombre completo
45	Caso	Otros	Casos	Musculoesquelético	Mujer	Mujer	55	Universitarios	Casado	Casado	Quehaceres del hogar	Con su familia (hijos, padres, hermanos, etc)	Gonartrosis	156	2	No	No	No	No	No	No	No	No	5	Si	Sí	No	No	No	No	No	No	No	No	No	No	No	No	No	No	No	No	No	Ninguno	No Consume	No Consume	No Consume	No Consume	Nombre completo
46	Caso	Traumatología	Casos	Musculoesquelético	Mujer	Mujer	55	Sin Estudios	Soltero	Soltero	Desempleado	Con su familia (hijos, padres, hermanos, etc)	Discopatía	108	7	Si	No	Si	No	Sí	Si	No	No	115	Si	Sí	Sí	No	No	No	No	No	No	No	No	No	No	No	No	Si	No	No	No	Ninguno	No Consume	No Consume	No Consume	No Consume	Nombre completo
47	Caso	Neurología/Neurocirugía	Casos	Neuropático	Mujer	Mujer	57	Sin Estudios	Casado	Casado	Jubilación/Prejub (por invalidez)	Con su familia (hijos, padres, hermanos, etc)	Discopatía	48	7	No	No	No	No	No	No	No	No	5	Si	Sí	Sí	No	No	No	No	No	No	No	No	Si	Si	No	No	Si	No	No	No	Ninguno	No Consume	No Consume	No Consume	No Consume	Nombre completo
48	Caso	Traumatología	Casos	Fibromialgia	Mujer	Mujer	53	Primarios	Casado	Casado	Activo	Con su familia (hijos, padres, hermanos, etc)	Fibromialgia	240	4	Si	Si	No	No	Sí	Si	No	No	16	Si	Sí	No	No	No	No	No	Si	No	No	No	Si	No	No	No	Si	No	No	No	Ninguno	No Consume	No Consume	No Consume	No Consume	Nombre completo
49	Caso	Reumatología	Casos	Musculoesquelético	Mujer	Mujer	57	Primarios	Casado	Casado	Jubilación/Prejub (por invalidez)	Con su familia (hijos, padres, hermanos, etc)	Discopatía	108	7	Si	No	No	No	Sí	Si	No	No	110	Si	Sí	No	No	No	No	No	No	No	No	No	Si	Si	No	No	No	No	No	No	Ninguno	No Consume	No Consume	No Consume	No Consume	Nombre completo
50	Caso	Traumatología	Casos	Neuropático	Mujer	Mujer	37	Primarios	Soltero	Soltero	Quehaceres del hogar	Con su familia (hijos, padres, hermanos, etc)	Sdr. Postlaminectomía	36	8	Si	No	No	No	No	No	No	No	7	Si	Sí	No	No	No	No	No	No	No	No	No	Si	Si	No	No	Si	No	No	No	Más de 20	No Consume	No Consume	No Consume	No Consume	Nombre completo
51	Caso	Traumatología	Casos	Musculoesquelético	Hombre	Hombre	48	Primarios	Casado	Casado	Activo	Con su familia (hijos, padres, hermanos, etc)	Discopatía	54	7	No	No	No	No	No	No	No	No	24	Si	Sí	No	No	No	No	No	No	No	No	No	No	Si	No	No	Si	No	No	No	Ninguno	Menos de 2 copas	No Consume	No Consume	No Consume	Nombre completo
53	Caso	Otros	Casos	Neuropático	Hombre	Hombre	45	Secundarios	Casado	Casado	Jubilación/Prejub (por invalidez)	Con su familia (hijos, padres, hermanos, etc)	Discopatía	96	5	Si	No	No	No	No	No	No	No	100	Si	Sí	No	No	No	No	No	No	No	No	No	No	No	No	No	Si	No	No	No	Ninguno	Menos de 2 copas	Menos de 2 copas	No Consume	No Consume	Nombre completo
54	Caso	Otras UD	Casos	Neuropático	Hombre	Hombre	26	Primarios	Soltero	Soltero	Activo	Con su familia (hijos, padres, hermanos, etc)	Sdr Regional Complejo II	36	5	Si	No	No	No	Sí	No	Si	No	3	Si	Sí	Sí	No	No	No	No	No	No	No	No	No	Si	No	No	Si	No	No	No	De 1 a 10	No Consume	No Consume	No Consume	No Consume	Nombre completo
55	Caso	Neurología/Neurocirugía	Casos	Musculoesquelético	Hombre	Hombre	55	Secundarios	Casado	Casado	Activo	Con su familia (hijos, padres, hermanos, etc)	Discopatía	36	7	Si	Si	Si	No	Sí	Si	Si	No	3	Si	Sí	No	No	No	No	No	No	No	No	No	No	Si	No	No	Si	No	No	No	De 10 a 20	Menos de 2 copas	No Consume	No Consume	No Consume	Nombre completo
56	Caso	Reumatología	Casos	Fibromialgia	Mujer	Mujer	58	Primarios	Casado	Casado	Desempleado	Solo con su pareja	Fibromialgia	120	5	Si	No	No	No	Sí	Si	No	No	35	Si	Sí	No	No	No	No	No	No	No	No	No	Si	Si	No	No	Si	No	No	No	Ninguno	No Consume	No Consume	No Consume	No Consume	Nombre completo
57	Caso	Neurología/Neurocirugía	Casos	Neuropático	Hombre	Hombre	26	Sin Estudios	Soltero	Soltero	Desempleado	Solo con su pareja	Sdr. Postlaminectomía	72	7	No	No	No	No	No	No	No	No	30	Si	Sí	No	No	No	No	No	No	No	No	No	No	Si	No	No	No	No	No	No	Ninguno	Menos de 2 copas	No Consume	No Consume	No Consume	Nombre completo
58	Caso	Traumatología	Casos	Fibromialgia	Mujer	Mujer	52	FP	Casado	Casado	Jubilación/Prejub (por invalidez)	Con su familia (hijos, padres, hermanos, etc)	Fibromialgia	96	5	Si	No	No	No	Sí	Si	No	No	38	Si	Sí	Sí	No	No	No	No	No	No	No	No	Si	Si	No	No	No	No	No	No	Más de 20	Menos de 2 copas	No Consume	No Consume	No Consume	Nombre completo
59	Caso	Otros	Casos	Musculoesquelético	Mujer	Mujer	50	FP	Casado	Casado	Quehaceres del hogar	Con su familia (hijos, padres, hermanos, etc)	Discopatía	96	6	Si	Si	No	No	Sí	No	Si	No	21	Si	Sí	Sí	No	No	No	No	No	No	No	No	No	Si	No	No	Si	No	No	No	Ninguno	No Consume	No Consume	No Consume	No Consume	Nombre completo
60	Caso	Reumatología	Casos	Musculoesquelético	Mujer	Mujer	56	Primarios	Casado	Casado	Quehaceres del hogar	Con su familia (hijos, padres, hermanos, etc)	Discopatía	48	6	Si	Si	Si	No	Sí	No	No	No	2	Si	Sí	No	No	No	No	No	No	No	No	No	No	Si	No	No	Si	No	No	No	Ninguno	No Consume	No Consume	No Consume	No Consume	Nombre completo
61	Caso	Reumatología	Casos	Fibromialgia	Mujer	Mujer	53	FP	Casado	Casado	Jubilación/Prejub (por invalidez)	Solo con su pareja	Fibromialgia	108	7	Si	No	No	Si	Sí	Si	No	Si	0	Si	Sí	No	No	No	No	No	No	No	No	No	Si	No	No	No	No	No	No	No	Más de 20	No Consume	No Consume	No Consume	No Consume	Solo Iniciales/Algun pequeño error/Falta nombre o apellido
62	Caso	RHB	Casos	Neuropático	Hombre	Hombre	39	FP	Casado	Casado	Activo	Con su familia (hijos, padres, hermanos, etc)	Discopatía	180	6	No	No	No	No	No	No	No	Si	0	Si	Sí	No	No	No	No	No	No	No	No	No	No	No	No	No	Si	No	No	No	De 1 a 10	No Consume	No Consume	No Consume	No Consume	Nombre completo
63	Caso	RHB	Casos	Neuropático	Hombre	Hombre	43	Secundarios	Casado	Casado	Jubilación/Prejub (por invalidez)	Con su familia (hijos, padres, hermanos, etc)	Discopatía	12	6	Si	No	Si	No	Sí	No	No	No	3	Si	Sí	No	No	No	No	No	No	No	No	No	Si	No	No	No	Si	No	No	Si	De 10 a 20	Menos de 2 copas	Menos de 2 copas	No Consume	No Consume	Nombre completo
64	Caso	Otras UD	Casos	Neuropático	Hombre	Hombre	31	Secundarios	Casado	Casado	Jubilación/Prejub (por invalidez)	Con su familia (hijos, padres, hermanos, etc)	Sdr Regional Complejo II	20	7	No	No	No	No	No	No	No	No	6	Si	Sí	No	No	No	No	No	No	No	No	No	Si	Si	No	No	Si	No	No	No	Ninguno	No Consume	No Consume	No Consume	No Consume	Nombre completo
65	Caso	Reumatología	Casos	Musculoesquelético	Mujer	Mujer	59	Universitarios	Casado	Casado	Jubilación/Prejub (por invalidez)	Con su familia (hijos, padres, hermanos, etc)	Discopatía	120	7	Si	No	No	No	No	No	No	No	2	Si	Sí	No	No	No	No	No	No	No	No	No	No	Si	No	Si	Si	No	No	No	Ninguno	Menos de 2 copas	No Consume	No Consume	No Consume	Nombre completo
66	Caso	Atención primaria	Casos	Neuropático	Hombre	Hombre	42	Primarios	Casado	Casado	Jubilación/Prejub (por invalidez)	Con su familia (hijos, padres, hermanos, etc)	Neuroma Postoperatorio	288	5	Si	No	No	No	No	No	No	No	39	Si	Sí	No	No	No	No	No	No	No	No	No	No	Si	No	No	No	No	No	No	Ninguno	No Consume	No Consume	No Consume	No Consume	Nombre completo
67	Caso	Neurología/Neurocirugía	Casos	Neuropático	Mujer	Mujer	49	FP	Divorciado/Separado	Divorciado/Separado	Jubilación/Prejub (por invalidez)	Con su familia (hijos, padres, hermanos, etc)	Sdr. Postlaminectomía	216	9	No	No	No	No	No	No	No	No	76	Si	Sí	Sí	No	No	No	No	No	No	No	No	No	Si	No	No	No	No	No	No	Ninguno	No Consume	No Consume	No Consume	No Consume	Nombre completo
68	Caso	Reumatología	Casos	Fibromialgia	Mujer	Mujer	48	FP	Viudo	Viudo	Desempleado	Con su familia (hijos, padres, hermanos, etc)	Fibromialgia	264	9	Si	No	No	No	Sí	Si	No	Si	0	Si	No	No	No	No	No	No	No	No	No	No	No	No	No	No	No	No	No	No	Ninguno	No Consume	No Consume	No Consume	No Consume	Nombre completo
69	Caso	Traumatología	Casos	Fibromialgia	Mujer	Mujer	55	FP	Casado	Casado	Desempleado	Con su familia (hijos, padres, hermanos, etc)	Fibromialgia	120	9	Si	Si	No	No	Sí	Si	Si	Si	0	Si	Sí	Sí	No	No	No	No	No	No	No	No	No	No	No	No	Si	No	No	No	Ninguno	No Consume	No Consume	No Consume	No Consume	Nombre completo
70	Caso	Atención primaria	Casos	Musculoesquelético	Mujer	Mujer	53	FP	Casado	Casado	Activo	Solo con su pareja	Artrosis	240	5	Si	No	Si	No	Sí	Si	No	No	50	Si	Sí	No	No	No	No	No	No	No	No	No	No	Si	No	No	Si	No	No	No	De 1 a 10	No Consume	No Consume	No Consume	No Consume	Nombre completo
71	Caso	Neurología/Neurocirugía	Casos	Neuropático	Mujer	Mujer	49	Sin Estudios	Casado	Casado	Jubilación/Prejub (por invalidez)	Con su familia (hijos, padres, hermanos, etc)	Sdr. Postlaminectomía	96	10	Si	No	No	No	Sí	Si	No	No	47	Si	Sí	Sí	No	No	No	No	No	No	No	No	Si	No	No	No	Si	No	No	No	De 1 a 10	No Consume	No Consume	No Consume	No Consume	Nombre completo
72	Caso	Otras UD	Casos	Neuropático	Hombre	Hombre	41	Primarios	Divorciado/Separado	Divorciado/Separado	Jubilación/Prejub (por invalidez)	Solo	Neuroma Postoperatorio	120	7	No	No	No	No	No	No	No	No	43	Si	Sí	No	No	No	No	No	No	No	No	No	No	Si	No	No	Si	No	No	No	Ninguno	No Consume	No Consume	No Consume	No Consume	Nombre completo
73	Caso	Neurología/Neurocirugía	Casos	Musculoesquelético	Hombre	Hombre	50	Sin Estudios	Casado	Casado	Activo	Con su familia (hijos, padres, hermanos, etc)	Discopatía	108	10	Si	No	No	No	No	No	No	No	46	Si	Sí	No	No	No	No	No	No	No	No	No	No	Si	No	Si	No	No	No	No	Ninguno	No Consume	No Consume	No Consume	No Consume	Nombre completo
74	Caso	Otros	Casos	Musculoesquelético	Mujer	Mujer	50	FP	Casado	Casado	Jubilación/Prejub (por invalidez)	Con su familia (hijos, padres, hermanos, etc)	Discopatía	42	10	Si	No	Si	No	Sí	Si	Si	No	39	Si	Sí	No	No	No	No	No	No	No	No	No	No	Si	No	No	Si	No	No	No	De 1 a 10	No Consume	No Consume	No Consume	No Consume	Nombre completo
75	Caso	Neurología/Neurocirugía	Casos	Neuropático	Hombre	Hombre	40	Primarios	Divorciado/Separado	Divorciado/Separado	Jubilación/Prejub (por invalidez)	Solo con su pareja	Sdr. Postlaminectomía	264	9	No	No	No	No	No	No	No	No	57	Si	Sí	No	No	No	No	No	No	No	No	No	No	Si	No	No	Si	No	No	No	De 10 a 20	Menos de 2 copas	No Consume	De 2 a 6 copas	No Consume	Nombre completo
76	Caso	Traumatología	Casos	Neuropático	Hombre	Hombre	50	FP	Divorciado/Separado	Divorciado/Separado	Jubilación/Prejub (por invalidez)	Con su familia (hijos, padres, hermanos, etc)	Discopatía	48	4	Si	No	Si	No	Sí	Si	No	No	33	Si	Sí	No	No	No	No	No	No	No	No	No	Si	No	No	No	Si	No	No	No	Más de 20	No Consume	No Consume	No Consume	No Consume	Nombre completo
77	Caso	Neurología/Neurocirugía	Casos	Neuropático	Hombre	Hombre	34	Primarios	Soltero	Soltero	Jubilación/Prejub (por invalidez)	Con su familia (hijos, padres, hermanos, etc)	Dolor NP postraumático	84	6	No	No	No	No	No	No	No	No	42	Si	Sí	Sí	No	No	No	No	No	No	No	No	No	No	No	No	Si	No	No	No	De 1 a 10	Menos de 2 copas	No Consume	De 2 a 6 copas	No Consume	Nombre completo
78	Caso	Neurología/Neurocirugía	Casos	Neuropático	Hombre	Hombre	41	Primarios	Casado	Casado	Jubilación/Prejub (por invalidez)	Con su familia (hijos, padres, hermanos, etc)	Sdr. Postlaminectomía	120	8	Si	No	No	No	Sí	Si	No	No	3	Si	Sí	Sí	No	No	No	No	No	No	No	No	Si	Si	No	No	Si	No	No	No	Más de 20	No Consume	No Consume	No Consume	No Consume	Nombre completo
79	Caso	Neurología/Neurocirugía	Casos	Neuropático	Mujer	Mujer	54	FP	Casado	Casado	Jubilación/Prejub (por invalidez)	Con su familia (hijos, padres, hermanos, etc)	Neuralgia del Trigémino	108	8	Si	No	No	Si	Sí	Si	No	No	76	Si	Sí	No	No	No	No	No	No	No	No	No	No	Si	No	No	Si	No	No	No	Ninguno	No Consume	No Consume	No Consume	No Consume	Nombre completo
80	Caso	Reumatología	Casos	Fibromialgia	Mujer	Mujer	54	Secundarios	Soltero	Soltero	Activo	Con su familia (hijos, padres, hermanos, etc)	Fibromialgia	12	5	Si	No	No	No	Sí	Si	No	No	1	Si	Sí	No	No	No	No	No	No	No	No	No	Si	No	No	No	No	No	No	No	De 1 a 10	No Consume	No Consume	No Consume	No Consume	Nombre completo
81	Caso	Urgencias	Casos	Neuropático	Mujer	Mujer	47	FP	Casado	Casado	Jubilación/Prejub (por invalidez)	Con su familia (hijos, padres, hermanos, etc)	Discopatía	66	4	Si	Si	No	No	Sí	No	No	No	12	Si	Sí	No	No	No	No	No	No	No	No	No	Si	Si	No	No	Si	No	No	No	De 10 a 20	No Consume	No Consume	No Consume	No Consume	Nombre completo
82	Caso	Neurología/Neurocirugía	Casos	Neuropático	Hombre	Hombre	54	Secundarios	Casado	Casado	Jubilación/Prejub (por invalidez)	Con su familia (hijos, padres, hermanos, etc)	Discopatía	96	6	Si	Si	Si	No	Sí	Si	No	No	48	Si	Sí	No	No	No	No	No	No	No	No	No	Si	Si	No	No	Si	No	No	No	Ninguno	No Consume	No Consume	No Consume	No Consume	Nombre completo
83	Caso	Atención primaria	Casos	Neuropático	Hombre	Hombre	54	Sin Estudios	Casado	Casado	Jubilación/Prejub (por invalidez)	Con su familia (hijos, padres, hermanos, etc)	Neuropatía Diabética	240	6	Si	No	No	Si	Sí	No	No	No	17	Si	Sí	No	No	No	No	No	No	No	No	No	Si	Si	No	No	Si	No	No	No	Ninguno	No Consume	No Consume	No Consume	No Consume	Nombre completo
84	Caso	Traumatología	Casos	Neuropático	Mujer	Mujer	51	Sin Estudios	Casado	Casado	Activo	Con su familia (hijos, padres, hermanos, etc)	Discopatía	120	7	Si	Si	No	No	Sí	Si	No	Si	0	Si	Sí	Sí	No	No	No	No	No	No	No	No	Si	No	No	No	No	No	No	No	Ninguno	Menos de 2 copas	Menos de 2 copas	No Consume	No Consume	Nombre completo
85	Caso	Atención primaria	Casos	Musculoesquelético	Mujer	Mujer	44	Primarios	Casado	Casado	Jubilación/Prejub (por invalidez)	Con su familia (hijos, padres, hermanos, etc)	Artrosis	192	7	Si	No	No	No	Sí	Si	No	No	64	Si	Sí	Sí	No	No	No	No	No	No	No	No	Si	Si	No	No	Si	No	No	No	Ninguno	No Consume	No Consume	No Consume	No Consume	Nombre completo
86	Caso	Traumatología	Casos	Musculoesquelético	Hombre	Hombre	57	Sin Estudios	Soltero	Soltero	Jubilación/Prejub (por invalidez)	Con su familia (hijos, padres, hermanos, etc)	Discopatía	60	8	Si	Si	No	Si	Sí	No	Si	No	3	Si	Sí	No	No	No	No	No	No	No	No	No	No	No	No	No	Si	No	No	No	Ninguno	No Consume	No Consume	No Consume	No Consume	Nombre completo
87	Caso	Reumatología	Casos	Neuropático	Mujer	Mujer	53	Primarios	Casado	Casado	Quehaceres del hogar	Con su familia (hijos, padres, hermanos, etc)	Discopatía	240	3	Si	No	No	No	Sí	No	Si	No	9	Si	Sí	No	No	No	No	No	No	No	No	No	No	No	No	No	No	No	No	No	Ninguno	No Consume	No Consume	No Consume	No Consume	Nombre completo
88	Caso	Urgencias	Casos	Neuropático	Mujer	Mujer	44	Primarios	Casado	Casado	Desempleado	Con su familia (hijos, padres, hermanos, etc)	Sdr. Postlaminectomía	84	7	Si	No	No	No	Sí	Si	No	No	24	Si	Sí	Sí	No	No	No	No	No	No	No	No	Si	No	No	No	No	No	No	No	Ninguno	No Consume	No Consume	No Consume	No Consume	Nombre completo
89	Caso	Neurología/Neurocirugía	Casos	Musculoesquelético	Mujer	Mujer	43	FP	Casado	Casado	Activo	Con su familia (hijos, padres, hermanos, etc)	Sdr. Postlaminectomía	36	7	Si	No	No	No	Sí	Si	No	Si	0	Si	Sí	Sí	No	No	No	No	No	No	No	No	No	Si	No	No	No	No	No	No	Ninguno	Menos de 2 copas	Menos de 2 copas	No Consume	No Consume	Nombre completo
90	Caso	Neurología/Neurocirugía	Casos	Neuropático	Mujer	Mujer	37	Primarios	Casado	Casado	Jubilación/Prejub (por invalidez)	Con su familia (hijos, padres, hermanos, etc)	Sdr. Postlaminectomía	192	2	Si	No	No	No	Sí	Si	No	No	64	Si	Sí	Sí	No	No	No	No	No	No	No	No	No	No	No	No	Si	No	No	Si	De 10 a 20	No Consume	No Consume	No Consume	No Consume	Nombre completo
91	Caso	Traumatología	Casos	Neuropático	Hombre	Hombre	60	Secundarios	Casado	Casado	Jubilación/Prejub (por invalidez)	Solo con su pareja	Sdr. Postlaminectomía	312	6	No	No	No	No	No	No	No	No	1	Si	Sí	No	No	No	No	No	No	No	No	No	No	Si	No	No	No	No	No	No	Ninguno	De 2 a 6 copas	Menos de 2 copas	No Consume	No Consume	Nombre completo
92	Caso	RHB	Casos	Neuropático	Hombre	Hombre	35	Secundarios	Soltero	Soltero	Jubilación/Prejub (por invalidez)	Con su familia (hijos, padres, hermanos, etc)	Sdr Regional Complejo I	96	6	Si	No	No	No	Sí	Si	No	No	40	Si	Sí	Sí	No	No	No	No	No	No	No	No	No	No	No	No	No	No	No	No	Ninguno	No Consume	No Consume	Menos de 2 copas	No Consume	Nombre completo
94	Caso	Neurología/Neurocirugía	Casos	Fibromialgia	Mujer	Mujer	37	Primarios	Soltero	Soltero	Desempleado	Con su familia (hijos, padres, hermanos, etc)	Fibromialgia	240	7	Si	No	No	No	Sí	Si	Si	Si	0	Si	Sí	No	No	No	No	No	No	No	No	No	No	No	No	Si	No	No	No	No	De 10 a 20	No Consume	No Consume	No Consume	No Consume	Nombre completo
95	Caso	Neurología/Neurocirugía	Casos	Neuropático	Mujer	Mujer	53	Primarios	Casado	Casado	Quehaceres del hogar	Con su familia (hijos, padres, hermanos, etc)	Neuralgia del Trigémino	96	6	No	No	No	No	No	No	No	No	64	No	No	No	No	No	No	No	No	No	No	No	No	No	No	No	No	No	No	No	Ninguno	No Consume	No Consume	No Consume	No Consume	Nombre completo
96	Caso	Otros	Casos	Musculoesquelético	Hombre	Hombre	57	Universitarios	Casado	Casado	Activo	Con su familia (hijos, padres, hermanos, etc)	Tastornos musculares	84	4	No	No	No	No	No	No	No	No	48	No	No	No	No	No	No	No	No	No	No	No	No	No	No	No	No	No	No	No	Ninguno	Menos de 2 copas	Menos de 2 copas	No Consume	No Consume	Nombre completo
97	Caso	Reumatología	Casos	Musculoesquelético	Mujer	Mujer	54	Primarios	Divorciado/Separado	Divorciado/Separado	Jubilación/Prejub (por invalidez)	Solo	Artritis Reumatoide	108	5	Si	Si	No	No	Sí	Si	No	Si	0	Si	No	No	No	No	No	No	No	No	No	No	No	No	No	No	No	No	No	No	Ninguno	No Consume	No Consume	No Consume	No Consume	Nombre completo
98	Caso	Traumatología	Casos	Neuropático	Mujer	Mujer	56	Primarios	Casado	Casado	Activo	Solo con su pareja	Discopatía	24	8	Si	No	Si	No	Sí	No	No	No	17	Si	Sí	No	No	No	No	No	No	No	No	No	Si	Si	No	No	Si	No	No	No	Ninguno	No Consume	No Consume	No Consume	No Consume	Nombre completo
99	Caso	Neurología/Neurocirugía	Casos	Neuropático	Mujer	Mujer	41	Primarios	Casado	Casado	Quehaceres del hogar	Con su familia (hijos, padres, hermanos, etc)	Discopatía	3	6	Si	No	Si	No	Sí	No	Si	Si	0	Si	Sí	No	No	No	No	No	No	No	No	No	No	Si	No	No	No	No	No	No	Ninguno	No Consume	No Consume	No Consume	No Consume	Nombre completo
101	Caso	Reumatología	Casos	Fibromialgia	Mujer	Mujer	55	Primarios	Soltero	Soltero	Activo	Con su familia (hijos, padres, hermanos, etc)	Fibromialgia	168	8	Si	No	Si	No	Sí	Si	Si	No	68	Si	Sí	Sí	No	No	No	No	No	No	No	No	Si	Si	No	No	No	No	No	No	Más de 20	Menos de 2 copas	No Consume	No Consume	No Consume	Nombre completo
102	Caso	Traumatología	Casos	Musculoesquelético	Mujer	Mujer	59	Secundarios	Casado	Casado	Quehaceres del hogar	Solo con su pareja	Artrosis	84	9	Si	No	Si	Si	Sí	Si	No	No	2	Si	Sí	No	No	No	No	No	No	No	No	No	No	Si	No	No	Si	No	No	No	Ninguno	No Consume	No Consume	No Consume	No Consume	Nombre completo
103	Caso	Reumatología	Casos	Fibromialgia	Mujer	Mujer	44	FP	Casado	Casado	Desempleado	Con su familia (hijos, padres, hermanos, etc)	Fibromialgia	360	7	Si	No	Si	No	Sí	Si	Si	No	3	Si	Sí	No	No	No	No	No	No	No	No	No	No	Si	No	No	Si	No	No	No	De 10 a 20	No Consume	No Consume	No Consume	No Consume	Nombre completo
104	Caso	Reumatología	Casos	Fibromialgia	Mujer	Mujer	55	FP	Casado	Casado	Activo	Con su familia (hijos, padres, hermanos, etc)	Fibromialgia	456	7	Si	No	Si	Si	Sí	No	Si	Si	0	Si	No	No	No	No	No	No	No	No	No	No	No	No	No	No	No	No	No	No	Ninguno	No Consume	No Consume	No Consume	No Consume	Nombre completo
105	Caso	Atención primaria	Casos	Neuropático	Mujer	Mujer	60	Primarios	Casado	Casado	Quehaceres del hogar	Con su familia (hijos, padres, hermanos, etc)	Discopatía	240	6	Si	No	No	No	Sí	Si	No	Si	0	Si	Sí	No	No	No	No	No	No	No	No	No	No	No	No	No	Si	No	No	No	Ninguno	No Consume	No Consume	No Consume	No Consume	Nombre completo
106	Caso	Neurología/Neurocirugía	Casos	Neuropático	Mujer	Mujer	38	FP	Casado	Casado	Activo	Con su familia (hijos, padres, hermanos, etc)	Discopatía	14	7	No	No	No	No	No	No	No	Si	0	Si	Sí	No	No	No	No	No	No	No	No	No	Si	Si	No	No	Si	No	No	No	De 10 a 20	No Consume	No Consume	No Consume	No Consume	Nombre completo
107	Caso	Neurología/Neurocirugía	Casos	Musculoesquelético	Mujer	Mujer	56	Primarios	Casado	Casado	Jubilación/Prejub (por invalidez)	Solo con su pareja	Discopatía	204	8	Si	No	No	No	Sí	Si	No	No	1	Si	Sí	No	No	No	No	No	No	No	No	No	Si	Si	No	No	Si	No	No	No	Ninguno	No Consume	No Consume	No Consume	No Consume	Nombre completo
108	Caso	Otras UD	Casos	Neuropático	Mujer	Mujer	44	Sin Estudios	Casado	Casado	Quehaceres del hogar	Con su familia (hijos, padres, hermanos, etc)	Sdr Regional Complejo I	60	10	Si	No	No	No	Sí	Si	No	Si	0	Si	Sí	Sí	No	No	No	No	No	No	No	No	Si	No	No	No	No	No	No	No	Ninguno	No Consume	No Consume	No Consume	No Consume	Nombre completo
109	Caso	Traumatología	Casos	Neuropático	Hombre	Hombre	42	Primarios	Casado	Casado	Jubilación/Prejub (por invalidez)	Solo con su pareja	Sdr Regional Complejo I	204	8	Si	No	No	No	Sí	Si	No	No	196	Si	Sí	Sí	No	No	No	No	Si	No	No	No	No	No	No	No	No	No	No	No	Ninguno	No Consume	No Consume	No Consume	No Consume	Nombre completo
110	Caso	RHB	Casos	Musculoesquelético	Hombre	Hombre	31	FP	Soltero	Soltero	Activo	Con su familia (hijos, padres, hermanos, etc)	Discopatía	60	9	No	No	No	No	No	No	No	No	56	Si	Sí	No	No	No	No	No	No	No	No	No	No	No	No	No	Si	No	No	No	Ninguno	Menos de 2 copas	No Consume	No Consume	No Consume	Nombre completo
111	Caso	Traumatología	Casos	Musculoesquelético	Hombre	Hombre	56	FP	Casado	Casado	Jubilación/Prejub (por invalidez)	Solo con su pareja	Tastornos musculares	60	8	Si	No	No	Si	Sí	Si	No	No	4	Si	Sí	Sí	No	No	No	No	No	No	No	No	Si	No	No	No	Si	No	No	No	Ninguno	Menos de 2 copas	Menos de 2 copas	No Consume	No Consume	Nombre completo
112	Caso	Atención primaria	Casos	Neuropático	Mujer	Mujer	59	Secundarios	Casado	Casado	Quehaceres del hogar	Con su familia (hijos, padres, hermanos, etc)	Neuroma Postoperatorio	360	7	Si	No	No	No	No	No	No	No	4	Si	Sí	No	No	No	No	No	No	No	No	No	No	Si	No	No	Si	No	No	No	De 1 a 10	Menos de 2 copas	Menos de 2 copas	No Consume	No Consume	Nombre completo
113	Caso	Otras UD	Casos	Musculoesquelético	Hombre	Hombre	34	Sin Estudios	Divorciado/Separado	Divorciado/Separado	Jubilación/Prejub (por invalidez)	Con su familia (hijos, padres, hermanos, etc)	Discopatía	21	8	No	No	No	No	No	No	No	No	6	Si	Sí	No	No	No	No	No	No	No	No	No	Si	Si	No	No	Si	No	No	No	Más de 20	No Consume	No Consume	No Consume	No Consume	Nombre completo
114	Caso	Neurología/Neurocirugía	Casos	Neuropático	Mujer	Mujer	35	Secundarios	Soltero	Soltero	Activo	Con su familia (hijos, padres, hermanos, etc)	Discopatía	36	6	Si	No	No	No	Sí	Si	No	Si	0	Si	Sí	No	No	No	No	No	No	No	No	No	No	Si	No	No	No	No	No	No	Ninguno	No Consume	No Consume	No Consume	No Consume	Nombre completo
115	Caso	Traumatología	Casos	Musculoesquelético	Mujer	Mujer	35	Sin Estudios	Divorciado/Separado	Divorciado/Separado	Jubilación/Prejub (por invalidez)	Con su familia (hijos, padres, hermanos, etc)	Sdr. Postlaminectomía	24	5	Si	No	No	No	Sí	Si	No	Si	0	Si	Sí	Sí	No	No	No	No	No	No	No	No	No	No	No	No	No	No	No	No	De 10 a 20	Menos de 2 copas	No Consume	No Consume	No Consume	Nombre completo
117	Caso	Neurología/Neurocirugía	Casos	Neuropático	Mujer	Mujer	47	Primarios	Casado	Casado	Jubilación/Prejub (por invalidez)	Con su familia (hijos, padres, hermanos, etc)	Sdr. Postlaminectomía	30	10	Si	Si	No	Si	Sí	Si	No	Si	0	Si	Sí	No	No	No	No	No	No	No	No	No	No	No	No	No	Si	No	No	No	Ninguno	No Consume	No Consume	No Consume	No Consume	Nombre completo
118	Caso	Neurología/Neurocirugía	Casos	Musculoesquelético	Mujer	Mujer	34	FP	Casado	Casado	Activo	Con su familia (hijos, padres, hermanos, etc)	Discopatía	36	7	No	No	No	No	No	No	No	Si	0	Si	Sí	Sí	No	No	No	No	No	No	No	No	No	No	No	No	Si	No	No	No	Ninguno	No Consume	No Consume	No Consume	No Consume	Nombre completo
119	Caso	RHB	Casos	Neuropático	Mujer	Mujer	55	Primarios	Casado	Casado	Jubilación/Prejub (por invalidez)	Con su familia (hijos, padres, hermanos, etc)	Sdr. Postlaminectomía	24	10	Si	Si	Si	Si	Sí	Si	No	Si	0	Si	Sí	No	No	No	No	No	No	No	No	No	No	Si	No	No	No	No	No	No	Más de 20	No Consume	No Consume	No Consume	No Consume	Nombre completo
120	Caso	Neurología/Neurocirugía	Casos	Neuropático	Mujer	Mujer	52	Sin Estudios	Casado	Casado	Activo	Con su familia (hijos, padres, hermanos, etc)	Sdr. Postlaminectomía	216	5	Si	No	No	No	No	No	No	No	156	Si	Sí	Sí	No	No	No	No	No	No	No	No	Si	No	No	No	Si	No	No	No	De 10 a 20	No Consume	No Consume	No Consume	No Consume	Nombre completo
121	Caso	Neurología/Neurocirugía	Casos	Neuropático	Mujer	Mujer	55	FP	Divorciado/Separado	Divorciado/Separado	Activo	Con su familia (hijos, padres, hermanos, etc)	Discopatía	3	5	Si	No	No	No	Sí	No	Si	Si	0	Si	Sí	No	No	No	No	No	No	No	No	No	No	No	No	Si	No	No	No	No	De 1 a 10	No Consume	No Consume	No Consume	No Consume	Nombre completo
122	Caso	Atención primaria	Casos	Musculoesquelético	Mujer	Mujer	59	FP	Casado	Casado	Activo	Con su familia (hijos, padres, hermanos, etc)	Discopatía	12	2	No	No	No	No	No	No	No	Si	0	Si	No	No	No	No	No	No	No	No	No	No	No	No	No	No	No	No	No	No	Ninguno	Menos de 2 copas	No Consume	No Consume	No Consume	Nombre completo
123	Caso	Neurología/Neurocirugía	Casos	Musculoesquelético	Mujer	Mujer	36	Secundarios	Soltero	Soltero	Activo	Con su familia (hijos, padres, hermanos, etc)	Sdr. Postlaminectomía	180	2	Si	No	No	No	Sí	Si	No	Si	0	Si	No	No	No	No	No	No	No	No	No	No	No	No	No	No	No	No	No	No	Ninguno	No Consume	No Consume	No Consume	No Consume	Nombre completo
124	Caso	Reumatología	Casos	Fibromialgia	Mujer	Mujer	41	FP	Casado	Casado	Desempleado	Con su familia (hijos, padres, hermanos, etc)	Fibromialgia	132	7	Si	No	No	No	Sí	Si	No	Si	0	Si	Sí	Sí	No	No	No	No	No	No	No	No	Si	No	No	No	Si	No	No	No	Más de 20	No Consume	No Consume	No Consume	No Consume	Nombre completo
125	Caso	Reumatología	Casos	Musculoesquelético	Mujer	Mujer	34	Primarios	Casado	Casado	Jubilación/Prejub (por invalidez)	Con su familia (hijos, padres, hermanos, etc)	Tastornos musculares	5	8	No	No	No	No	No	No	No	No	1	No	No	No	No	No	No	No	No	No	No	No	No	No	No	No	No	No	No	No	Ninguno	No Consume	No Consume	No Consume	No Consume	Nombre completo
126	Caso	Reumatología	Casos	Musculoesquelético	Hombre	Hombre	58	Primarios	Casado	Casado	Desempleado	Con su familia (hijos, padres, hermanos, etc)	Discopatía	82	8	No	No	No	No	No	No	No	No	7	Si	Sí	Sí	No	No	No	No	No	No	No	No	No	Si	No	No	Si	No	No	No	Ninguno	Menos de 2 copas	No Consume	No Consume	No Consume	Nombre completo
127	Caso	Atención primaria	Casos	Neuropático	Mujer	Mujer	48	Secundarios	Casado	Casado	Activo	Con su familia (hijos, padres, hermanos, etc)	Discopatía	8	7	Si	No	No	No	No	No	No	No	1	Si	Sí	Sí	No	No	No	No	No	No	No	No	No	Si	No	Si	Si	No	No	No	De 10 a 20	No Consume	No Consume	No Consume	No Consume	Nombre completo
128	Caso	Otras UD	Casos	Neuropático	Mujer	Mujer	34	Universitarios	Soltero	Soltero	Activo	Solo con su pareja	Sdr. Postlaminectomía	120	4	Si	No	No	No	Sí	Si	No	No	16	Si	Sí	Sí	No	No	No	No	No	No	No	No	Si	Si	No	No	Si	No	No	No	Ninguno	No Consume	No Consume	No Consume	No Consume	Nombre completo
129	Caso	Neurología/Neurocirugía	Casos	Musculoesquelético	Hombre	Hombre	51	Primarios	Divorciado/Separado	Divorciado/Separado	Jubilación/Prejub (por invalidez)	Con su familia (hijos, padres, hermanos, etc)	Discopatía	336	10	Si	No	No	No	Sí	Si	No	No	44	Si	Sí	No	No	No	No	No	No	No	No	No	No	Si	No	No	Si	No	No	No	Ninguno	No Consume	No Consume	No Consume	No Consume	Nombre completo
130	Caso	Reumatología	Casos	Musculoesquelético	Hombre	Hombre	39	Universitarios	Soltero	Soltero	Activo	Con su familia (hijos, padres, hermanos, etc)	Sdr. Postlaminectomía	216	7	No	No	No	No	No	No	No	No	75	Si	Sí	No	No	No	No	No	No	No	No	No	Si	Si	No	No	Si	No	No	No	Ninguno	No Consume	No Consume	No Consume	No Consume	Nombre completo
131	Caso	Neurología/Neurocirugía	Casos	Musculoesquelético	Mujer	Mujer	57	Secundarios	Casado	Casado	Activo	Con su familia (hijos, padres, hermanos, etc)	Discopatía	12	5	Si	No	Si	No	Sí	Si	No	Si	0	Si	No	No	No	No	No	No	No	No	No	No	No	No	No	No	No	No	No	No	Ninguno	No Consume	No Consume	No Consume	No Consume	Nombre completo
132	Caso	Otros	Casos	Neuropático	Hombre	Hombre	44	Primarios	Casado	Casado	Jubilación/Prejub (por invalidez)	Con su familia (hijos, padres, hermanos, etc)	Sdr. Postlaminectomía	48	7	Si	No	No	Si	Sí	No	No	No	21	Si	Sí	No	No	No	No	No	No	No	No	No	Si	Si	No	No	Si	No	No	No	De 10 a 20	No Consume	No Consume	No Consume	No Consume	Nombre completo
133	Caso	Neurología/Neurocirugía	Casos	Musculoesquelético	Hombre	Hombre	19	Primarios	Soltero	Soltero	Activo	Con su familia (hijos, padres, hermanos, etc)	Discopatía	12	5	No	No	No	No	No	No	No	Si	0	No	No	No	No	No	No	No	No	No	No	No	No	No	No	No	No	No	No	No	Ninguno	No Consume	No Consume	Menos de 2 copas	Menos de 2 copas	Nombre completo
134	Caso	Otros	Casos	Musculoesquelético	Hombre	Hombre	46	Secundarios	Casado	Casado	Jubilación/Prejub (por invalidez)	Con su familia (hijos, padres, hermanos, etc)	Discopatía	144	10	Si	No	No	No	No	No	No	No	29	Si	Sí	Sí	No	No	No	No	No	No	No	No	No	No	No	No	Si	No	No	No	Más de 20	Menos de 2 copas	Menos de 2 copas	No Consume	No Consume	Nombre completo
135	Caso	Atención primaria	Casos	Neuropático	Mujer	Mujer	60	Primarios	Casado	Casado	Quehaceres del hogar	Con su familia (hijos, padres, hermanos, etc)	Neuralgia del Trigémino	84	3	No	No	No	No	No	No	No	No	102	Si	Sí	No	No	No	No	No	No	No	No	No	No	Si	No	No	No	No	No	No	Ninguno	No Consume	No Consume	No Consume	No Consume	Nombre completo
136	Caso	Neurología/Neurocirugía	Casos	Neuropático	Hombre	Hombre	53	Primarios	Casado	Casado	Jubilación/Prejub (por invalidez)	Con su familia (hijos, padres, hermanos, etc)	Sdr Regional Complejo I	53	8	No	No	No	No	No	No	No	No	1	Si	Sí	Sí	No	No	No	No	No	No	No	No	No	Si	No	Si	No	No	No	No	Ninguno	Menos de 2 copas	No Consume	No Consume	No Consume	Nombre completo
137	Caso	Neurología/Neurocirugía	Casos	Musculoesquelético	Mujer	Mujer	51	Universitarios	Divorciado/Separado	Divorciado/Separado	Activo	Con su familia (hijos, padres, hermanos, etc)	Discopatía	3	6	Si	No	No	No	No	No	No	No	49	Si	No	No	No	No	No	No	No	No	No	No	No	No	No	No	No	No	No	No	Ninguno	Menos de 2 copas	No Consume	No Consume	No Consume	Nombre completo
138	Caso	Otros	Casos	Musculoesquelético	Mujer	Mujer	32	FP	Casado	Casado	Activo	Con su familia (hijos, padres, hermanos, etc)	Artrosis	240	8	Si	No	No	No	Sí	Si	No	No	1	Si	No	No	No	No	No	No	No	No	No	No	No	No	No	No	No	No	No	No	Ninguno	No Consume	No Consume	No Consume	No Consume	Nombre completo
139	Caso	Atención primaria	Casos	Fibromialgia	Mujer	Mujer	53	FP	Soltero	Soltero	Jubilación/Prejub (por invalidez)	Solo	Fibromialgia	168	3	Si	No	Si	No	Sí	No	No	No	49	No	No	No	No	No	No	No	No	No	No	No	No	No	No	No	No	No	No	No	Ninguno	No Consume	No Consume	No Consume	No Consume	Nombre completo
140	Caso	Traumatología	Casos	Musculoesquelético	Hombre	Hombre	58	Primarios	Casado	Casado	Jubilación/Prejub (por invalidez)	Con su familia (hijos, padres, hermanos, etc)	Artrosis	252	4	Si	No	No	No	Sí	Si	Si	No	2	Si	Sí	Sí	No	No	No	No	No	No	No	No	No	Si	No	No	No	No	No	No	Ninguno	No Consume	No Consume	No Consume	No Consume	Nombre completo
141	Caso	Urgencias	Casos	Musculoesquelético	Mujer	Mujer	42	Universitarios	Casado	Casado	Activo	Con su familia (hijos, padres, hermanos, etc)	Discopatía	3	3	No	No	No	No	No	No	No	No	1	Si	Sí	No	No	No	No	No	No	No	No	No	No	Si	No	No	Si	No	No	No	Ninguno	No Consume	No Consume	No Consume	No Consume	Nombre completo
142	Caso	Traumatología	Casos	Musculoesquelético	Mujer	Mujer	43	FP	Casado	Casado	Desempleado	Con su familia (hijos, padres, hermanos, etc)	Tastornos musculares	72	5	No	No	No	No	No	No	No	Si	0	No	No	No	No	No	No	No	No	No	No	No	No	No	No	No	No	No	No	No	Ninguno	Menos de 2 copas	Menos de 2 copas	No Consume	No Consume	Nombre completo
143	Caso	Neurología/Neurocirugía	Casos	Neuropático	Hombre	Hombre	30	Sin Estudios	Soltero	Soltero	Desempleado	Con su familia (hijos, padres, hermanos, etc)	Discopatía	16	7	Si	No	No	No	No	No	No	Si	0	Si	Sí	No	No	No	No	No	No	No	No	No	No	No	No	No	Si	No	No	No	De 10 a 20	Menos de 2 copas	Menos de 2 copas	De 2 a 6 copas	No Consume	Nombre completo
144	Caso	Neurología/Neurocirugía	Casos	Neuropático	Mujer	Mujer	51	FP	Soltero	Soltero	Activo	Solo con su pareja	Dolor NP central	120	1	Si	No	No	No	Sí	Si	No	No	111	Si	Sí	Sí	No	No	No	No	No	No	No	No	No	Si	No	No	No	No	No	No	Ninguno	Menos de 2 copas	Menos de 2 copas	No Consume	No Consume	Nombre completo
145	Caso	Traumatología	Casos	Fibromialgia	Mujer	Mujer	53	Primarios	Casado	Casado	Activo	Con su familia (hijos, padres, hermanos, etc)	Fibromialgia	3	7	Si	Si	Si	No	Sí	No	No	No	3	Si	Sí	Sí	No	No	No	No	No	No	No	No	No	No	No	No	Si	No	No	No	De 10 a 20	Menos de 2 copas	Menos de 2 copas	No Consume	No Consume	Nombre completo
146	Caso	Neurología/Neurocirugía	Casos	Musculoesquelético	Hombre	Hombre	39	Primarios	Casado	Casado	Jubilación/Prejub (por invalidez)	Con su familia (hijos, padres, hermanos, etc)	Discopatía	216	7	Si	No	Si	No	Sí	No	No	Si	0	Si	Sí	No	No	No	No	No	No	No	No	No	No	No	No	No	Si	No	No	No	Más de 20	Más de 6 copas	Menos de 2 copas	De 2 a 6 copas	Menos de 2 copas	Nombre completo
147	Caso	Traumatología	Casos	Neuropático	Mujer	Mujer	55	Sin Estudios	Casado	Casado	Desempleado	Solo	Discopatía	72	7	Si	Si	No	Si	Sí	Si	No	No	3	Si	Sí	No	No	No	No	No	No	No	No	No	No	Si	No	No	Si	No	No	No	Ninguno	No Consume	No Consume	No Consume	No Consume	Nombre completo
148	Caso	Neurología/Neurocirugía	Casos	Neuropático	Mujer	Mujer	52	Universitarios	Casado	Casado	Activo	Con su familia (hijos, padres, hermanos, etc)	Discopatía	6	5	Si	No	No	Si	Sí	No	No	Si	0	Si	Sí	No	No	No	No	No	No	No	No	No	No	No	No	No	Si	No	No	No	De 1 a 10	No Consume	No Consume	No Consume	No Consume	Nombre completo
149	Caso	Traumatología	Casos	Neuropático	Hombre	Hombre	52	FP	Casado	Casado	Activo	Solo con su pareja	Discopatía	18	6	No	No	No	No	No	No	No	No	60	Si	Sí	No	No	No	No	No	No	No	No	No	No	Si	No	No	Si	No	No	No	Ninguno	No Consume	No Consume	No Consume	No Consume	Nombre completo
150	Caso	Neurología/Neurocirugía	Casos	Musculoesquelético	Mujer	Mujer	50	Primarios	Casado	Casado	Quehaceres del hogar	Con su familia (hijos, padres, hermanos, etc)	Discopatía	120	5	Si	No	Si	No	Sí	Si	Si	No	93	Si	Sí	No	No	No	No	No	No	No	No	No	Si	Si	No	No	Si	No	No	No	Ninguno	No Consume	No Consume	No Consume	No Consume	No Respuesta/Respuesta Incorrecta
151	Caso	Traumatología	Casos	Musculoesquelético	Mujer	Mujer	53	Sin Estudios	Casado	Casado	Activo	Con su familia (hijos, padres, hermanos, etc)	Artrosis	24	7	Si	Si	Si	Si	Sí	Si	No	No	21	Si	Sí	No	No	No	No	No	No	No	No	No	Si	Si	No	Si	Si	No	No	No	Ninguno	No Consume	No Consume	No Consume	No Consume	Nombre completo
152	Caso	Traumatología	Casos	Musculoesquelético	Mujer	Mujer	44	Primarios	Casado	Casado	Activo	Con su familia (hijos, padres, hermanos, etc)	Gonartrosis	96	6	Si	No	No	No	Sí	Si	No	Si	0	Si	Sí	Sí	No	No	No	No	No	No	No	No	Si	No	No	No	No	No	No	No	De 1 a 10	Menos de 2 copas	Menos de 2 copas	No Consume	No Consume	Nombre completo
153	Caso	Atención primaria	Casos	Neuropático	Mujer	Mujer	56	Primarios	Casado	Casado	Quehaceres del hogar	Solo con su pareja	Discopatía	18	5	Si	No	Si	No	Sí	No	No	Si	0	Si	Sí	No	No	No	No	No	No	No	No	No	No	Si	No	No	Si	No	No	No	Ninguno	No Consume	No Consume	No Consume	No Consume	Nombre completo
154	Caso	Traumatología	Casos	Fibromialgia	Mujer	Mujer	42	Universitarios	Soltero	Soltero	Activo	Con su familia (hijos, padres, hermanos, etc)	Fibromialgia	84	7	Si	No	No	No	No	No	No	No	36	Si	Sí	Sí	No	No	No	No	No	No	No	No	Si	No	No	No	No	No	No	No	Más de 20	No Consume	No Consume	No Consume	No Consume	Nombre completo
155	Caso	Neurología/Neurocirugía	Casos	Neuropático	Hombre	Hombre	46	FP	Casado	Casado	Activo	Solo con su pareja	Discopatía	14	5	Si	No	Si	No	Sí	No	No	Si	0	Si	Sí	No	No	No	No	No	No	No	No	No	No	No	No	Si	No	No	No	No	Ninguno	Menos de 2 copas	Menos de 2 copas	No Consume	No Consume	Nombre completo
156	Caso	Neurología/Neurocirugía	Casos	Musculoesquelético	Hombre	Hombre	38	Primarios	Soltero	Soltero	Activo	Solo con su pareja	Sdr. Postlaminectomía	72	9	No	No	No	No	No	No	No	No	26	Si	Sí	Sí	No	No	No	No	No	No	No	No	No	No	No	Si	No	No	No	No	De 10 a 20	No Consume	No Consume	No Consume	No Consume	Nombre completo
157	Caso	Traumatología	Casos	Neuropático	Hombre	Hombre	36	Primarios	Casado	Casado	Jubilación/Prejub (por invalidez)	Con su familia (hijos, padres, hermanos, etc)	Discopatía	60	9	Si	No	No	No	Sí	Si	No	No	31	Si	Sí	Sí	No	No	No	No	No	No	No	No	Si	Si	No	No	Si	No	No	No	Ninguno	No Consume	No Consume	No Consume	No Consume	Nombre completo
158	Caso	Neurología/Neurocirugía	Casos	Neuropático	Mujer	Mujer	37	FP	Soltero	Soltero	Desempleado	Con su familia (hijos, padres, hermanos, etc)	Dolor NP postraumático	62	6	Si	No	No	No	No	No	No	No	20	Si	Sí	Sí	No	No	No	No	No	No	No	No	No	No	No	No	No	No	No	No	Ninguno	No Consume	No Consume	No Consume	No Consume	Nombre completo
159	Caso	Neurología/Neurocirugía	Casos	Musculoesquelético	Hombre	Hombre	37	Primarios	Casado	Casado	Jubilación/Prejub (por invalidez)	Con su familia (hijos, padres, hermanos, etc)	Sdr. Postlaminectomía	144	7	No	No	No	No	No	No	No	No	37	No	No	No	No	No	No	No	No	No	No	No	No	No	No	No	No	No	No	No	Ninguno	No Consume	No Consume	No Consume	No Consume	Nombre completo
160	Caso	Neurología/Neurocirugía	Casos	Neuropático	Mujer	Mujer	43	Primarios	Divorciado/Separado	Divorciado/Separado	Desempleado	Con su familia (hijos, padres, hermanos, etc)	Sdr. Postlaminectomía	168	6	Si	No	No	No	Sí	Si	No	No	72	Si	Sí	Sí	No	No	No	No	No	No	No	No	No	No	No	No	Si	No	No	No	Más de 20	No Consume	No Consume	No Consume	No Consume	Nombre completo
161	Caso	Otros	Casos	Neuropático	Mujer	Mujer	46	FP	Divorciado/Separado	Divorciado/Separado	Activo	Con su familia (hijos, padres, hermanos, etc)	Discopatía	42	7	Si	No	No	No	Sí	Si	No	Si	0	Si	Sí	Sí	No	No	No	No	No	No	No	No	Si	No	No	No	No	No	No	No	De 1 a 10	Menos de 2 copas	No Consume	Menos de 2 copas	No Consume	No Respuesta/Respuesta Incorrecta
162	Caso	Neurología/Neurocirugía	Casos	Musculoesquelético	Mujer	Mujer	46	Primarios	Casado	Casado	Desempleado	Solo con su pareja	Discopatía	18	8	Si	No	No	No	Sí	Si	No	No	3	Si	Sí	No	No	No	No	No	No	No	No	No	Si	No	No	No	No	No	No	No	Ninguno	Menos de 2 copas	Menos de 2 copas	No Consume	No Consume	Nombre completo
163	Caso	Neurología/Neurocirugía	Casos	Musculoesquelético	Mujer	Mujer	47	Primarios	Viudo	Viudo	Activo	Con su familia (hijos, padres, hermanos, etc)	Discopatía	18	8	Si	Si	No	No	Sí	Si	No	No	5	Si	No	No	No	No	No	No	No	No	No	No	No	No	No	No	No	No	No	No	Más de 20	Menos de 2 copas	Menos de 2 copas	No Consume	No Consume	Nombre completo
164	Caso	Neurología/Neurocirugía	Casos	Neuropático	Mujer	Mujer	44	FP	Casado	Casado	Quehaceres del hogar	Con su familia (hijos, padres, hermanos, etc)	Discopatía	12	8	Si	No	No	Si	Sí	No	No	Si	0	Si	Sí	No	No	No	No	No	No	No	No	No	No	Si	No	No	No	No	No	No	Ninguno	No Consume	No Consume	No Consume	No Consume	Nombre completo
165	Caso	Urgencias	Casos	Musculoesquelético	Mujer	Mujer	59	Sin Estudios	Casado	Casado	Desempleado	Con su familia (hijos, padres, hermanos, etc)	Artrosis	6	10	No	No	No	No	No	No	No	No	5	Si	Sí	No	No	No	No	No	No	No	No	No	No	Si	No	No	Si	No	No	No	Ninguno	No Consume	No Consume	No Consume	No Consume	Nombre completo
166	Caso	Reumatología	Casos	Fibromialgia	Mujer	Mujer	50	Sin Estudios	Casado	Casado	Jubilación/Prejub (por invalidez)	Con su familia (hijos, padres, hermanos, etc)	Fibromialgia	180	5	Si	No	Si	No	Sí	Si	No	No	18	Si	Sí	No	No	No	No	No	No	No	No	No	Si	Si	No	No	No	No	No	No	De 10 a 20	No Consume	No Consume	No Consume	No Consume	Nombre completo
167	Caso	Traumatología	Casos	Musculoesquelético	Hombre	Hombre	39	FP	Casado	Casado	Activo	Con su familia (hijos, padres, hermanos, etc)	Discopatía	16	6	No	No	No	No	No	No	No	Si	0	Si	No	No	No	No	No	No	No	No	No	No	No	No	No	No	No	No	No	No	Ninguno	No Consume	No Consume	No Consume	No Consume	Nombre completo
168	Caso	Neurología/Neurocirugía	Casos	Musculoesquelético	Hombre	Hombre	40	FP	Casado	Casado	Jubilación/Prejub (por invalidez)	Con su familia (hijos, padres, hermanos, etc)	Sdr. Postlaminectomía	156	9	Si	Si	No	No	Sí	Si	No	No	2	Si	Sí	Sí	No	No	No	No	Si	No	No	No	No	Si	No	No	Si	No	Si	No	De 10 a 20	Menos de 2 copas	Menos de 2 copas	No Consume	No Consume	Nombre completo
169	Caso	Neurología/Neurocirugía	Casos	Neuropático	Mujer	Mujer	55	Secundarios	Divorciado/Separado	Divorciado/Separado	Activo	Con su familia (hijos, padres, hermanos, etc)	Discopatía	9	7	No	No	No	No	No	No	No	Si	0	Si	Sí	No	No	No	No	No	No	No	No	No	No	Si	No	No	No	No	No	No	Ninguno	Menos de 2 copas	Menos de 2 copas	No Consume	No Consume	Nombre completo
170	Caso	Traumatología	Casos	Musculoesquelético	Mujer	Mujer	37	FP	Soltero	Soltero	Activo	Con su familia (hijos, padres, hermanos, etc)	Gonartrosis	70	3	Si	No	Si	No	Sí	Si	No	No	2	No	No	No	No	No	No	No	No	No	No	No	No	No	No	No	No	No	No	No	Ninguno	No Consume	No Consume	No Consume	No Consume	Nombre completo
171	Caso	Neurología/Neurocirugía	Casos	Musculoesquelético	Hombre	Hombre	52	Primarios	Casado	Casado	Activo	Solo con su pareja	Discopatía	12	8	Si	Si	No	No	Sí	No	No	Si	0	Si	Sí	No	No	No	No	No	No	No	No	No	No	No	No	Si	No	No	No	No	De 10 a 20	Menos de 2 copas	Menos de 2 copas	No Consume	No Consume	Nombre completo
172	Caso	Neurología/Neurocirugía	Casos	Musculoesquelético	Hombre	Hombre	19	Secundarios	Soltero	Soltero	Desempleado	Con su familia (hijos, padres, hermanos, etc)	Discopatía	24	7	No	No	No	No	No	No	No	Si	0	Si	No	No	No	No	No	No	No	No	No	No	No	No	No	No	No	No	No	No	Ninguno	No Consume	No Consume	Menos de 2 copas	No Consume	Nombre completo
173	Caso	Neurología/Neurocirugía	Casos	Neuropático	Mujer	Mujer	43	Primarios	Divorciado/Separado	Divorciado/Separado	Activo	Con su familia (hijos, padres, hermanos, etc)	Dolor NP postraumático	240	7	Si	Si	No	Si	Sí	Si	Si	No	31	Si	Sí	Sí	No	No	No	No	No	No	No	No	Si	No	No	No	No	No	No	No	Ninguno	No Consume	No Consume	No Consume	No Consume	Nombre completo
174	Caso	Neurología/Neurocirugía	Casos	Neuropático	Hombre	Hombre	50	FP	Casado	Casado	Activo	Con su familia (hijos, padres, hermanos, etc)	Discopatía	90	6	Si	No	No	No	No	No	No	Si	0	Si	Sí	No	No	No	No	No	No	No	No	No	No	No	No	No	No	No	No	Si	Ninguno	Menos de 2 copas	Menos de 2 copas	No Consume	No Consume	Nombre completo
175	Caso	Traumatología	Casos	Fibromialgia	Mujer	Mujer	50	Primarios	Casado	Casado	Activo	Solo con su pareja	Fibromialgia	54	7	No	No	No	No	No	No	No	Si	0	Si	Sí	Sí	No	No	No	No	No	No	No	No	No	No	No	Si	No	No	No	No	De 10 a 20	Menos de 2 copas	Menos de 2 copas	No Consume	No Consume	Nombre completo
176	Caso	Neurología/Neurocirugía	Casos	Neuropático	Hombre	Hombre	40	Sin Estudios	Divorciado/Separado	Divorciado/Separado	Activo	Solo	Sdr. Postlaminectomía	24	7	Si	No	No	No	Sí	Si	Si	Si	0	Si	No	No	No	No	No	No	No	No	No	No	No	No	No	No	No	No	No	No	De 1 a 10	No Consume	No Consume	No Consume	No Consume	Nombre completo
177	Caso	Traumatología	Casos	Neuropático	Hombre	Hombre	49	Universitarios	Casado	Casado	Activo	Con su familia (hijos, padres, hermanos, etc)	Discopatía	32	9	Si	No	Si	No	Sí	No	No	No	27	Si	Sí	No	No	No	No	No	No	No	No	No	Si	No	No	No	No	No	No	No	De 1 a 10	No Consume	No Consume	No Consume	No Consume	Nombre completo
178	Caso	Otros	Casos	Neuropático	Hombre	Hombre	48	Primarios	Soltero	Soltero	Jubilación/Prejub (por invalidez)	Solo	Discopatía	6	7	Si	No	No	Si	Sí	Si	No	Si	0	Si	Sí	No	No	No	No	No	Si	No	No	No	No	Si	No	No	Si	No	No	No	De 10 a 20	Menos de 2 copas	Menos de 2 copas	No Consume	No Consume	Nombre completo
179	Caso	Atención primaria	Casos	Fibromialgia	Mujer	Mujer	55	FP	Divorciado/Separado	Divorciado/Separado	Activo	Con su familia (hijos, padres, hermanos, etc)	Fibromialgia	42	7	Si	No	No	No	Sí	Si	No	Si	0	Si	Sí	No	No	No	No	No	No	No	No	No	No	Si	No	No	Si	No	No	No	Ninguno	No Consume	No Consume	No Consume	No Consume	Nombre completo
180	Caso	RHB	Casos	Musculoesquelético	Mujer	Mujer	54	FP	Casado	Casado	Activo	Con su familia (hijos, padres, hermanos, etc)	Tastornos musculares	18	7	Si	Si	Si	No	Sí	No	No	Si	0	Si	No	No	No	No	No	No	No	No	No	No	No	No	No	No	No	No	No	No	De 1 a 10	Menos de 2 copas	Menos de 2 copas	Menos de 2 copas	Menos de 2 copas	Nombre completo
181	Caso	Atención primaria	Casos	Neuropático	Hombre	Hombre	45	Primarios	Casado	Casado	Activo	Con su familia (hijos, padres, hermanos, etc)	Discopatía	48	8	No	No	No	No	No	No	No	Si	0	Si	Sí	No	No	No	No	No	No	No	No	No	No	No	No	No	No	No	No	No	Ninguno	Menos de 2 copas	Menos de 2 copas	Menos de 2 copas	Menos de 2 copas	Nombre completo
182	Caso	Neurología/Neurocirugía	Casos	Neuropático	Mujer	Mujer	36	Primarios	Divorciado/Separado	Divorciado/Separado	Activo	Con su familia (hijos, padres, hermanos, etc)	Discopatía	18	10	No	No	No	No	No	No	No	No	15	Si	Sí	No	No	No	No	No	No	No	No	No	No	Si	No	No	Si	No	No	No	Ninguno	No Consume	No Consume	No Consume	No Consume	Solo Iniciales/Algun pequeño error/Falta nombre o apellido
183	Caso	Atención primaria	Casos	Musculoesquelético	Mujer	Mujer	44	Primarios	Viudo	Viudo	Jubilación/Prejub (por invalidez)	Con su familia (hijos, padres, hermanos, etc)	Discopatía	18	9	Si	No	No	Si	Sí	No	No	No	108	Si	Sí	Sí	No	No	No	No	No	No	No	No	No	Si	No	No	Si	No	No	No	Más de 20	No Consume	No Consume	No Consume	No Consume	Nombre completo
184	Caso	RHB	Casos	Musculoesquelético	Mujer	Mujer	34	Universitarios	Casado	Casado	Desempleado	Con su familia (hijos, padres, hermanos, etc)	Gonartrosis	168	7	Si	No	No	No	Sí	No	Si	No	4	Si	Sí	No	No	No	No	No	No	No	No	No	No	Si	No	No	Si	No	No	No	De 10 a 20	No Consume	No Consume	No Consume	No Consume	Nombre completo
185	Caso	Traumatología	Casos	Musculoesquelético	Hombre	Hombre	51	Sin Estudios	Casado	Casado	Activo	Con su familia (hijos, padres, hermanos, etc)	Artrosis	12	7	No	No	No	No	No	No	No	No	2	Si	Sí	No	No	No	No	No	No	No	No	No	No	No	No	No	Si	No	No	No	Ninguno	Menos de 2 copas	Menos de 2 copas	No Consume	No Consume	Nombre completo
186	Caso	Traumatología	Casos	Musculoesquelético	Hombre	Hombre	38	FP	Casado	Casado	Activo	Con su familia (hijos, padres, hermanos, etc)	Discopatía	36	8	No	No	No	No	No	No	No	Si	0	No	No	No	No	No	No	No	No	No	No	No	No	No	No	No	No	No	No	No	De 10 a 20	Menos de 2 copas	Menos de 2 copas	No Consume	No Consume	Nombre completo
187	Caso	Atención primaria	Casos	Musculoesquelético	Mujer	Mujer	50	FP	Soltero	Soltero	Desempleado	Solo	Artrosis	240	8	Si	No	No	No	Sí	Si	No	No	1	Si	No	No	No	No	No	No	No	No	No	No	No	No	No	No	No	No	No	No	De 10 a 20	Menos de 2 copas	No Consume	No Consume	No Consume	Nombre completo
188	Caso	Neurología/Neurocirugía	Casos	Fibromialgia	Mujer	Mujer	54	Secundarios	Casado	Casado	Quehaceres del hogar	Con su familia (hijos, padres, hermanos, etc)	Fibromialgia	90	8	Si	Si	Si	Si	Sí	Si	Si	No	59	Si	Sí	No	No	No	No	No	Si	No	No	No	No	No	No	No	No	No	Si	No	Ninguno	No Consume	No Consume	No Consume	No Consume	Nombre completo
189	Caso	Atención primaria	Casos	Neuropático	Hombre	Hombre	53	Primarios	Divorciado/Separado	Divorciado/Separado	Jubilación/Prejub (por invalidez)	Solo	Sdr. Postlaminectomía	84	6	Si	Si	No	No	Sí	No	No	No	135	Si	Sí	No	No	No	No	No	No	No	No	No	No	Si	No	No	Si	No	No	No	De 1 a 10	Menos de 2 copas	Menos de 2 copas	No Consume	No Consume	Solo Iniciales/Algun pequeño error/Falta nombre o apellido
190	Caso	Traumatología	Casos	Neuropático	Mujer	Mujer	35	Secundarios	Casado	Casado	Activo	Con su familia (hijos, padres, hermanos, etc)	Discopatía	24	8	Si	No	No	No	Sí	Si	No	No	2	Si	Sí	No	No	No	No	No	No	No	No	No	Si	Si	No	No	No	No	No	No	Ninguno	No Consume	No Consume	No Consume	No Consume	Nombre completo
191	Caso	Neurología/Neurocirugía	Casos	Neuropático	Hombre	Hombre	41	Primarios	Casado	Casado	Activo	Con su familia (hijos, padres, hermanos, etc)	Discopatía	15	8	Si	Si	No	No	Sí	No	No	No	3	Si	No	No	No	No	No	No	No	No	No	No	No	No	No	No	No	No	No	No	De 10 a 20	No Consume	No Consume	No Consume	No Consume	Nombre completo
192	Caso	Neurología/Neurocirugía	Casos	Neuropático	Hombre	Hombre	32	Primarios	Casado	Casado	Activo	Solo con su pareja	Discopatía	8	6	No	No	No	No	No	No	No	Si	0	Si	Sí	Sí	No	No	No	No	No	No	No	No	No	Si	No	No	Si	No	No	No	Ninguno	Menos de 2 copas	Menos de 2 copas	Menos de 2 copas	No Consume	Nombre completo
193	Caso	Otros	Casos	Fibromialgia	Mujer	Mujer	50	Sin Estudios	Viudo	Viudo	Activo	Con su familia (hijos, padres, hermanos, etc)	Fibromialgia	6	5	Si	No	No	No	No	No	No	No	4	Si	No	No	No	No	No	No	No	No	No	No	No	No	No	No	No	No	No	No	De 10 a 20	No Consume	No Consume	No Consume	No Consume	Nombre completo
194	Caso	Neurología/Neurocirugía	Casos	Musculoesquelético	Mujer	Mujer	39	Primarios	Casado	Casado	Quehaceres del hogar	Con su familia (hijos, padres, hermanos, etc)	Discopatía	240	4	No	No	No	No	No	No	No	Si	0	Si	Sí	No	No	No	No	No	No	No	No	No	No	No	No	Si	No	No	No	No	Ninguno	No Consume	No Consume	No Consume	No Consume	Nombre completo
195	Caso	Traumatología	Casos	Neuropático	Hombre	Hombre	32	Secundarios	Casado	Casado	Desempleado	Con su familia (hijos, padres, hermanos, etc)	Discopatía	42	7	Si	No	Si	No	Sí	No	No	No	3	No	No	No	No	No	No	No	No	No	No	No	No	No	No	No	No	No	No	No	Ninguno	Menos de 2 copas	Menos de 2 copas	No Consume	No Consume	Solo Iniciales/Algun pequeño error/Falta nombre o apellido
196	Caso	Neurología/Neurocirugía	Casos	Musculoesquelético	Hombre	Hombre	57	Secundarios	Casado	Casado	Jubilación/Prejub (por invalidez)	Solo con su pareja	Discopatía	36	5	No	No	No	No	No	No	No	Si	0	No	No	No	No	No	No	No	No	No	No	No	No	No	No	No	No	No	No	No	Ninguno	Menos de 2 copas	Menos de 2 copas	De 2 a 6 copas	No Consume	Nombre completo
197	Caso	Reumatología	Casos	Neuropático	Hombre	Hombre	50	Primarios	Casado	Casado	Activo	Con su familia (hijos, padres, hermanos, etc)	Sdr Regional Complejo I	96	7	Si	Si	Si	Si	Sí	Si	No	No	3	Si	Sí	No	No	No	No	No	No	No	No	No	Si	Si	No	No	Si	No	No	No	Ninguno	No Consume	No Consume	No Consume	No Consume	Nombre completo
198	Caso	Neurología/Neurocirugía	Casos	Musculoesquelético	Hombre	Hombre	37	Universitarios	Casado	Casado	Desempleado	Solo con su pareja	Discopatía	102	5	Si	No	No	No	Sí	Si	No	No	1	No	No	No	No	No	No	No	No	No	No	No	No	No	No	No	No	No	No	No	De 10 a 20	Menos de 2 copas	No Consume	Menos de 2 copas	No Consume	Nombre completo
199	Caso	Neurología/Neurocirugía	Casos	Neuropático	Mujer	Mujer	57	Primarios	Casado	Casado	Activo	Con su familia (hijos, padres, hermanos, etc)	Discopatía	24	6	Si	No	No	No	Sí	Si	No	Si	0	Si	Sí	Sí	No	No	No	No	No	No	No	No	No	No	No	No	Si	No	No	No	De 1 a 10	No Consume	No Consume	No Consume	No Consume	Nombre completo
200	Caso	Traumatología	Casos	Musculoesquelético	Mujer	Mujer	28	FP	Casado	Casado	Desempleado	Solo con su pareja	Sdr. Postlaminectomía	120	9	Si	Si	No	No	Sí	Si	No	No	3	Si	Sí	Sí	No	No	No	No	No	No	No	No	No	Si	No	No	No	No	No	No	De 1 a 10	No Consume	No Consume	No Consume	No Consume	Nombre completo
201	Caso	Neurología/Neurocirugía	Casos	Musculoesquelético	Hombre	Hombre	49	FP	Casado	Casado	Jubilación/Prejub (por invalidez)	Con su familia (hijos, padres, hermanos, etc)	Artrosis	216	8	Si	No	No	No	Sí	Si	No	No	99	Si	Sí	No	No	No	No	No	Si	No	No	No	Si	Si	No	No	No	No	No	No	Ninguno	Menos de 2 copas	Menos de 2 copas	No Consume	No Consume	Nombre completo
202	Caso	Reumatología	Casos	Musculoesquelético	Mujer	Mujer	35	Primarios	Casado	Casado	Quehaceres del hogar	Con su familia (hijos, padres, hermanos, etc)	Discopatía	192	10	Si	No	No	No	Sí	Si	No	No	160	No	No	No	No	No	No	No	No	No	No	No	No	No	No	No	No	No	No	No	Ninguno	No Consume	No Consume	No Consume	No Consume	Nombre completo
203	Caso	Traumatología	Casos	Musculoesquelético	Hombre	Hombre	59	Sin Estudios	Casado	Casado	Jubilación/Prejub (por invalidez)	Con su familia (hijos, padres, hermanos, etc)	Discopatía	36	5	Si	Si	No	No	Sí	Si	Si	No	37	Si	Sí	Sí	No	No	No	No	No	No	No	No	No	No	No	No	Si	No	No	No	De 1 a 10	No Consume	No Consume	No Consume	No Consume	Nombre completo
204	Caso	RHB	Casos	Fibromialgia	Mujer	Mujer	58	Primarios	Viudo	Viudo	Jubilación/Prejub (por invalidez)	Solo	Fibromialgia	72	6	Si	No	No	No	Sí	Si	Si	No	70	Si	Sí	Sí	No	No	No	No	No	No	No	No	No	Si	No	No	Si	No	No	No	De 10 a 20	No Consume	No Consume	No Consume	No Consume	Nombre completo
205	Caso	Reumatología	Casos	Fibromialgia	Mujer	Mujer	51	Primarios	Casado	Casado	Jubilación/Prejub (por invalidez)	Con su familia (hijos, padres, hermanos, etc)	Fibromialgia	156	10	Si	No	No	No	Sí	Si	No	No	78	Si	Sí	No	No	No	No	No	No	No	No	No	No	No	No	No	No	No	No	No	Ninguno	No Consume	No Consume	No Consume	No Consume	Nombre completo
206	Caso	Neurología/Neurocirugía	Casos	Neuropático	Mujer	Mujer	42	FP	Casado	Casado	Activo	Con su familia (hijos, padres, hermanos, etc)	Discopatía	7	10	Si	No	No	No	No	No	No	Si	0	Si	Sí	No	No	No	No	No	No	No	No	No	No	Si	No	No	Si	No	No	No	De 10 a 20	No Consume	No Consume	No Consume	No Consume	Nombre completo
207	Caso	Neurología/Neurocirugía	Casos	Musculoesquelético	Hombre	Hombre	54	Primarios	Divorciado/Separado	Divorciado/Separado	Jubilación/Prejub (por invalidez)	Solo con su pareja	Sdr. Postlaminectomía	180	6	Si	No	Si	No	Sí	Si	No	No	48	Si	No	No	No	No	No	No	No	No	No	No	No	No	No	No	No	No	No	No	Ninguno	Menos de 2 copas	No Consume	No Consume	No Consume	Nombre completo
208	Caso	Reumatología	Casos	Fibromialgia	Mujer	Mujer	48	Secundarios	Casado	Casado	Jubilación/Prejub (por invalidez)	Con su familia (hijos, padres, hermanos, etc)	Fibromialgia	156	7	Si	No	No	No	Sí	Si	No	No	78	Si	Sí	No	No	No	No	No	No	No	No	No	Si	Si	No	No	No	No	No	No	De 10 a 20	No Consume	No Consume	No Consume	No Consume	Nombre completo
209	Caso	Atención primaria	Casos	Musculoesquelético	Hombre	Hombre	60	Primarios	Casado	Casado	Activo	Con su familia (hijos, padres, hermanos, etc)	Gonartrosis	8	8	Si	Si	No	No	Sí	No	Si	Si	0	Si	Sí	No	No	No	No	No	No	No	No	No	No	No	No	No	No	No	No	No	De 10 a 20	Menos de 2 copas	Menos de 2 copas	No Consume	No Consume	Nombre completo
210	Caso	Reumatología	Casos	Musculoesquelético	Hombre	Hombre	50	Primarios	Casado	Casado	Activo	Solo con su pareja	Artritis Reumatoide	24	8	Si	No	No	No	No	No	No	No	22	Si	Sí	No	No	No	No	No	No	No	No	No	No	No	No	No	Si	No	No	Si	Ninguno	No Consume	No Consume	No Consume	No Consume	Nombre completo
211	Caso	Neurología/Neurocirugía	Casos	Neuropático	Mujer	Mujer	49	FP	Casado	Casado	Desempleado	Solo con su pareja	Neuroma Postoperatorio	131	8	Si	No	No	No	Sí	Si	No	No	108	Si	No	No	No	No	No	No	No	No	No	No	No	No	No	No	No	No	No	No	De 10 a 20	Menos de 2 copas	Menos de 2 copas	No Consume	No Consume	Nombre completo
212	Caso	Traumatología	Casos	Neuropático	Mujer	Mujer	38	Primarios	Casado	Casado	Activo	Con su familia (hijos, padres, hermanos, etc)	Sdr. Postlaminectomía	252	9	Si	No	Si	No	Sí	No	No	Si	0	Si	Sí	Sí	No	No	No	No	No	No	No	No	No	Si	No	No	No	No	No	No	Ninguno	No Consume	No Consume	No Consume	No Consume	Nombre completo
213	Caso	Neurología/Neurocirugía	Casos	Neuropático	Hombre	Hombre	37	Primarios	Casado	Casado	Jubilación/Prejub (por invalidez)	Con su familia (hijos, padres, hermanos, etc)	Sdr. Postlaminectomía	72	6	Si	No	No	No	Sí	Si	No	No	43	Si	Sí	No	No	No	No	No	No	No	No	No	No	No	No	No	Si	No	No	Si	De 10 a 20	Menos de 2 copas	Menos de 2 copas	No Consume	No Consume	Nombre completo
214	Caso	Traumatología	Casos	Neuropático	Hombre	Hombre	58	Primarios	Casado	Casado	Jubilación/Prejub (por invalidez)	Con su familia (hijos, padres, hermanos, etc)	Discopatía	48	7	Si	Si	No	No	Sí	Si	No	Si	0	Si	Sí	Sí	No	No	No	No	Si	No	No	No	Si	No	No	No	No	No	No	No	De 1 a 10	No Consume	No Consume	No Consume	No Consume	Nombre completo
215	Caso	Atención primaria	Casos	Musculoesquelético	Mujer	Mujer	58	Sin Estudios	Casado	Casado	Jubilación/Prejub (por invalidez)	Solo con su pareja	Artrosis	10	9	Si	No	No	Si	Sí	Si	Si	No	3	Si	Sí	Sí	No	No	No	No	Si	No	No	No	No	No	No	No	No	No	No	No	Ninguno	No Consume	No Consume	No Consume	No Consume	Nombre completo
216	Caso	Otros	Casos	Fibromialgia	Mujer	Mujer	58	Universitarios	Divorciado/Separado	Divorciado/Separado	Activo	Solo	Fibromialgia	84	8	Si	No	Si	No	Sí	Si	Si	Si	0	Si	Sí	No	No	No	No	No	No	No	No	No	Si	No	No	No	No	No	No	No	Ninguno	No Consume	No Consume	No Consume	No Consume	Solo Iniciales/Algun pequeño error/Falta nombre o apellido
217	Caso	Neurología/Neurocirugía	Casos	Neuropático	Mujer	Mujer	45	FP	Casado	Casado	Desempleado	Solo con su pareja	Discopatía	72	9	No	No	No	No	Sí	Si	No	Si	0	Si	Sí	No	No	No	No	No	No	No	No	No	Si	No	No	Si	No	No	No	No	Ninguno	No Consume	No Consume	No Consume	No Consume	Nombre completo
218	Caso	Neurología/Neurocirugía	Casos	Neuropático	Hombre	Hombre	43	Primarios	Soltero	Soltero	Jubilación/Prejub (por invalidez)	Con su familia (hijos, padres, hermanos, etc)	Sdr. Postlaminectomía	36	8	Si	No	No	No	No	No	No	Si	0	Si	No	No	No	No	No	No	No	No	No	No	No	No	No	No	No	No	No	No	De 1 a 10	Menos de 2 copas	Menos de 2 copas	Menos de 2 copas	Menos de 2 copas	Nombre completo
219	Caso	Neurología/Neurocirugía	Casos	Neuropático	Hombre	Hombre	50	Primarios	Casado	Casado	Activo	Con su familia (hijos, padres, hermanos, etc)	Sdr. Postlaminectomía	216	8	Si	No	No	No	Sí	Si	No	No	180	Si	Sí	Sí	No	No	No	No	No	No	No	No	No	No	No	Si	No	No	No	No	Ninguno	Menos de 2 copas	No Consume	No Consume	No Consume	Nombre completo
220	Caso	Neurología/Neurocirugía	Casos	Musculoesquelético	Mujer	Mujer	42	Primarios	Casado	Casado	Activo	Con su familia (hijos, padres, hermanos, etc)	Discopatía	180	7	No	No	No	No	Sí	Si	No	Si	0	Si	Sí	No	No	No	No	No	No	No	No	No	Si	Si	No	No	No	No	No	No	De 10 a 20	Menos de 2 copas	No Consume	Menos de 2 copas	No Consume	Nombre completo
221	Caso	Neurología/Neurocirugía	Casos	Neuropático	Mujer	Mujer	53	Universitarios	Soltero	Soltero	Desempleado	Solo	Neuroma Postoperatorio	144	6	Si	No	No	No	No	No	No	No	1	Si	No	No	No	No	No	No	No	No	No	No	No	No	No	No	No	No	No	No	De 1 a 10	Menos de 2 copas	Menos de 2 copas	No Consume	No Consume	Nombre completo
222	Caso	Neurología/Neurocirugía	Casos	Musculoesquelético	Hombre	Hombre	33	FP	Casado	Casado	Desempleado	Con su familia (hijos, padres, hermanos, etc)	Discopatía	24	8	No	No	No	No	No	No	No	Si	0	Si	Sí	No	No	No	No	No	No	No	No	No	No	Si	No	Si	No	No	No	No	Más de 20	No Consume	No Consume	No Consume	No Consume	Nombre completo
223	Caso	Traumatología	Casos	Musculoesquelético	Hombre	Hombre	46	Primarios	Casado	Casado	Desempleado	Solo con su pareja	Sdr. Postlaminectomía	72	6	Si	No	No	No	No	No	No	No	6	Si	Sí	Sí	No	No	No	No	No	No	No	No	No	No	No	No	Si	No	No	No	De 1 a 10	No Consume	No Consume	No Consume	No Consume	Nombre completo
225	Caso	RHB	Casos	Musculoesquelético	Mujer	Mujer	35	Primarios	Casado	Casado	Activo	Con su familia (hijos, padres, hermanos, etc)	Discopatía	10	9	No	No	No	No	No	No	No	No	5	Si	Sí	No	No	No	No	No	No	No	No	No	No	Si	No	No	Si	No	No	No	Ninguno	Menos de 2 copas	No Consume	Menos de 2 copas	No Consume	Nombre completo
226	Caso	RHB	Casos	Musculoesquelético	Mujer	Mujer	50	Secundarios	Casado	Casado	Quehaceres del hogar	Con su familia (hijos, padres, hermanos, etc)	Artrosis	120	6	No	No	No	No	No	No	No	No	117	Si	Sí	No	No	No	No	No	No	No	No	No	Si	No	No	No	No	No	No	No	Ninguno	No Consume	No Consume	No Consume	No Consume	Nombre completo
227	Caso	Traumatología	Casos	Musculoesquelético	Mujer	Mujer	60	Primarios	Casado	Casado	Quehaceres del hogar	Con su familia (hijos, padres, hermanos, etc)	Discopatía	36	8	Si	No	No	No	Sí	Si	No	No	15	Si	Sí	Sí	No	No	No	No	Si	No	No	No	Si	Si	No	No	No	No	No	No	Ninguno	No Consume	No Consume	No Consume	No Consume	Nombre completo
228	Caso	Neurología/Neurocirugía	Casos	Musculoesquelético	Mujer	Mujer	56	FP	Divorciado/Separado	Divorciado/Separado	Jubilación/Prejub (por invalidez)	Con su familia (hijos, padres, hermanos, etc)	Sdr. Postlaminectomía	18	3	Si	No	No	No	Sí	Si	No	No	15	Si	Sí	Sí	No	No	No	No	No	No	No	No	No	Si	No	No	Si	No	No	No	De 1 a 10	No Consume	No Consume	No Consume	No Consume	Nombre completo
229	Caso	Neurología/Neurocirugía	Casos	Neuropático	Hombre	Hombre	32	Primarios	Soltero	Soltero	Activo	Solo con su pareja	Discopatía	96	8	No	No	No	No	Sí	Si	No	Si	0	Si	Sí	No	No	No	No	No	No	No	No	No	Si	No	No	No	No	No	No	No	Ninguno	No Consume	No Consume	No Consume	No Consume	Nombre completo
230	Caso	Traumatología	Casos	Musculoesquelético	Mujer	Mujer	38	Universitarios	Casado	Casado	Activo	Con su familia (hijos, padres, hermanos, etc)	Tastornos musculares	10	3	No	No	No	No	No	No	No	Si	0	Si	Sí	Sí	No	No	No	No	No	No	No	No	No	No	No	No	No	No	No	No	Ninguno	Menos de 2 copas	No Consume	Menos de 2 copas	No Consume	Solo Iniciales/Algun pequeño error/Falta nombre o apellido
231	Caso	Neurología/Neurocirugía	Casos	Neuropático	Hombre	Hombre	39	Primarios	Casado	Casado	Activo	Con su familia (hijos, padres, hermanos, etc)	Discopatía	42	6	No	No	No	No	No	No	No	No	17	Si	Sí	Sí	No	No	No	No	No	No	No	No	No	Si	No	No	No	No	No	No	Más de 20	No Consume	No Consume	No Consume	No Consume	Nombre completo
232	Caso	Neurología/Neurocirugía	Casos	Musculoesquelético	Hombre	Hombre	58	Sin Estudios	Casado	Casado	Jubilación/Prejub (por invalidez)	Solo con su pareja	Discopatía	144	8	Si	No	No	Si	Sí	No	No	No	5	Si	No	No	No	No	No	No	No	No	No	No	No	No	No	No	No	No	No	No	Ninguno	Menos de 2 copas	No Consume	No Consume	No Consume	Nombre completo
233	Caso	Traumatología	Casos	Neuropático	Mujer	Mujer	25	FP	Soltero	Soltero	Desempleado	Con su familia (hijos, padres, hermanos, etc)	Sdr Regional Complejo I	10	7	No	No	No	No	Sí	No	Si	No	7	Si	Sí	No	No	No	No	No	No	No	No	No	No	Si	No	No	Si	No	No	No	Ninguno	No Consume	No Consume	No Consume	No Consume	Nombre completo
234	Caso	Traumatología	Casos	Musculoesquelético	Mujer	Mujer	47	FP	Viudo	Viudo	Desempleado	Con su familia (hijos, padres, hermanos, etc)	Tastornos musculares	84	5	Si	No	No	No	Sí	Si	No	Si	0	Si	Sí	Sí	No	No	No	No	No	No	No	No	Si	No	No	No	No	No	No	No	Más de 20	No Consume	No Consume	No Consume	No Consume	Solo Iniciales/Algun pequeño error/Falta nombre o apellido
235	Asociación FBM	#NULL!	Casos	Fibromialgia	Mujer	Mujer	41	Primarios	Viudo	Viudo	Activo	Solo	Fibromialgia	24	8	Si	No	Si	No	Sí	No	No	#NULL!	#NULL!	Si	Sí	Sí	No	No	No	No	No	No	No	No	No	No	No	No	No	No	No	No	Ninguno	No Consume	No Consume	No Consume	No Consume	Nombre completo
236	Asociación FBM	#NULL!	Casos	Fibromialgia	Mujer	Mujer	60	FP	Viudo	Viudo	Desempleado	Con su familia (hijos, padres, hermanos, etc)	Fibromialgia	120	8	Si	No	No	No	Sí	Si	No	#NULL!	#NULL!	Si	Sí	Sí	No	No	No	No	No	No	No	No	Si	No	No	No	No	No	No	No	Ninguno	No Consume	No Consume	No Consume	No Consume	Nombre completo
237	Asociación FBM	#NULL!	Casos	Fibromialgia	Mujer	Mujer	51	Primarios	Casado	Casado	Desempleado	Solo con su pareja	Fibromialgia	48	7	Si	No	No	No	Sí	Si	No	#NULL!	#NULL!	Si	Sí	Sí	No	No	No	No	No	No	No	No	Si	Si	No	No	No	No	No	No	Ninguno	No Consume	No Consume	No Consume	No Consume	Nombre completo
239	Caso	Neurología/Neurocirugía	Casos	Musculoesquelético	Mujer	Mujer	48	FP	Casado	Casado	Activo	Solo con su pareja	Tastornos musculares	60	8	Si	No	No	No	Sí	No	Si	No	2	Si	Sí	No	No	No	No	No	No	No	No	No	No	Si	No	No	Si	No	No	No	Ninguno	No Consume	No Consume	No Consume	No Consume	Solo Iniciales/Algun pequeño error/Falta nombre o apellido
240	Caso	Traumatología	Casos	Musculoesquelético	Hombre	Hombre	58	Primarios	Casado	Casado	Desempleado	Con su familia (hijos, padres, hermanos, etc)	Artrosis	240	7	Si	Si	Si	No	Sí	Si	No	Si	0	Si	Sí	Sí	No	No	No	No	Si	No	No	No	No	No	No	Si	No	No	No	No	Ninguno	No Consume	No Consume	No Consume	No Consume	Nombre completo
241	Asociación FBM	#NULL!	Casos	Fibromialgia	Mujer	Mujer	60	Primarios	Casado	Casado	Quehaceres del hogar	Solo con su pareja	Fibromialgia	216	4	Si	Si	No	No	Sí	Si	No	#NULL!	#NULL!	Si	Sí	Sí	No	No	No	No	No	No	No	No	Si	No	No	No	No	No	No	No	Ninguno	No Consume	No Consume	No Consume	No Consume	Nombre completo
242	Caso	Neurología/Neurocirugía	Casos	Musculoesquelético	Mujer	Mujer	55	FP	Casado	Casado	Activo	Con su familia (hijos, padres, hermanos, etc)	Artrosis	10	10	Si	Si	Si	Si	Sí	Si	No	No	2	Si	Sí	Sí	No	No	No	No	No	No	No	No	Si	No	No	No	No	No	No	No	Ninguno	No Consume	No Consume	No Consume	No Consume	Nombre completo
243	Caso	Otros	Casos	Neuropático	Mujer	Mujer	53	Primarios	Casado	Casado	Jubilación/Prejub (por invalidez)	Con su familia (hijos, padres, hermanos, etc)	Neuropatía Diabética	156	8	Si	No	No	Si	Sí	Si	No	Si	0	Si	No	No	No	No	No	No	No	No	No	No	No	No	No	No	No	No	No	No	Ninguno	No Consume	No Consume	No Consume	No Consume	Nombre completo
244	Caso	Neurología/Neurocirugía	Casos	Neuropático	Hombre	Hombre	38	Primarios	Casado	Casado	Jubilación/Prejub (por invalidez)	Con su familia (hijos, padres, hermanos, etc)	Sdr. Postlaminectomía	60	5	No	No	No	No	No	No	No	No	25	Si	Sí	Sí	No	No	No	No	No	No	No	No	No	Si	No	No	Si	No	No	No	Ninguno	Menos de 2 copas	Menos de 2 copas	No Consume	No Consume	Nombre completo
245	Caso	Traumatología	Casos	Musculoesquelético	Hombre	Hombre	50	Sin Estudios	Casado	Casado	Jubilación/Prejub (por invalidez)	Con su familia (hijos, padres, hermanos, etc)	Artrosis	72	5	No	No	No	No	No	No	No	No	2	Si	Sí	No	No	No	No	No	No	No	No	No	No	No	No	No	Si	No	No	No	Más de 20	Menos de 2 copas	Menos de 2 copas	Menos de 2 copas	Menos de 2 copas	Solo Iniciales/Algun pequeño error/Falta nombre o apellido
246	Asociación FBM	#NULL!	Casos	Fibromialgia	Mujer	Mujer	55	Sin Estudios	Casado	Casado	Quehaceres del hogar	Solo con su pareja	Fibromialgia	156	6	Si	Si	No	Si	Sí	Si	Si	#NULL!	#NULL!	Si	Sí	Sí	No	No	No	No	No	No	No	No	Si	No	No	No	No	No	No	No	Ninguno	No Consume	No Consume	No Consume	No Consume	Nombre completo
247	Asociación FBM	#NULL!	Casos	Fibromialgia	Mujer	Mujer	52	Secundarios	Casado	Casado	Desempleado	Solo con su pareja	Fibromialgia	180	7	Si	No	No	No	Sí	Si	No	#NULL!	#NULL!	Si	Sí	Sí	No	No	No	No	No	No	No	No	Si	Si	No	No	No	No	No	No	De 1 a 10	No Consume	No Consume	No Consume	No Consume	Nombre completo
248	Asociación FBM	#NULL!	Casos	Fibromialgia	Mujer	Mujer	42	Universitarios	Casado	Casado	Activo	Con su familia (hijos, padres, hermanos, etc)	Fibromialgia	108	8	Si	No	No	No	Sí	Si	No	#NULL!	#NULL!	Si	Sí	No	No	No	No	No	No	No	No	No	Si	No	No	No	No	No	No	No	Ninguno	No Consume	No Consume	No Consume	No Consume	Nombre completo
249	Asociación FBM	#NULL!	Casos	Fibromialgia	Mujer	Mujer	55	Primarios	Casado	Casado	Jubilación/Prejub (por invalidez)	Con su familia (hijos, padres, hermanos, etc)	Fibromialgia	360	7	Si	No	No	No	Sí	Si	Si	#NULL!	#NULL!	Si	Sí	Sí	No	No	No	No	No	No	No	No	Si	No	No	No	No	No	No	No	De 1 a 10	No Consume	No Consume	No Consume	No Consume	Nombre completo
250	Asociación FBM	#NULL!	Casos	Fibromialgia	Mujer	Mujer	55	Secundarios	Casado	Casado	Quehaceres del hogar	Con su familia (hijos, padres, hermanos, etc)	Fibromialgia	360	8	No	No	Si	No	Sí	Si	No	#NULL!	#NULL!	Si	Sí	Sí	No	No	No	No	No	No	No	No	No	No	No	No	No	No	No	No	Más de 20	No Consume	No Consume	No Consume	No Consume	Nombre completo
251	Asociación FBM	#NULL!	Casos	Fibromialgia	Mujer	Mujer	57	Secundarios	Divorciado/Separado	Divorciado/Separado	Jubilación/Prejub (por invalidez)	Con su familia (hijos, padres, hermanos, etc)	Fibromialgia	240	7	Si	No	No	No	Sí	No	Si	#NULL!	#NULL!	Si	Sí	No	No	No	No	No	No	No	No	No	Si	No	No	No	No	No	No	No	Ninguno	No Consume	No Consume	No Consume	No Consume	Nombre completo
252	Asociación FBM	#NULL!	Casos	Fibromialgia	Mujer	Mujer	54	Universitarios	Casado	Casado	Jubilación/Prejub (por invalidez)	Con su familia (hijos, padres, hermanos, etc)	Fibromialgia	96	6	Si	No	No	No	Sí	Si	No	#NULL!	#NULL!	Si	Sí	Sí	No	No	No	No	No	No	No	No	No	No	No	No	No	No	No	No	Ninguno	Menos de 2 copas	Menos de 2 copas	No Consume	No Consume	Nombre completo
253	Asociación FBM	#NULL!	Casos	Fibromialgia	Mujer	Mujer	48	Universitarios	Divorciado/Separado	Divorciado/Separado	Jubilación/Prejub (por invalidez)	Solo	Fibromialgia	54	7	Si	No	No	No	Sí	Si	No	#NULL!	#NULL!	Si	Sí	Sí	No	No	No	No	No	No	No	No	No	No	No	No	No	No	No	No	De 10 a 20	No Consume	No Consume	No Consume	No Consume	Nombre completo
254	Asociación FBM	#NULL!	Casos	Fibromialgia	Mujer	Mujer	54	Primarios	Casado	Casado	Jubilación/Prejub (por invalidez)	Con su familia (hijos, padres, hermanos, etc)	Fibromialgia	144	7	Si	Si	Si	Si	Sí	Si	No	#NULL!	#NULL!	Si	Sí	Sí	No	No	No	No	No	No	No	No	Si	No	No	No	No	No	No	No	Ninguno	No Consume	No Consume	No Consume	No Consume	Nombre completo
255	Asociación FBM	#NULL!	Casos	Fibromialgia	Mujer	Mujer	33	FP	Casado	Casado	Desempleado	Con su familia (hijos, padres, hermanos, etc)	Fibromialgia	78	8	No	No	No	No	No	No	No	#NULL!	#NULL!	No	No	No	No	No	No	No	No	No	No	No	No	No	No	No	No	No	No	No	De 10 a 20	No Consume	No Consume	No Consume	No Consume	Nombre completo
256	Asociación FBM	#NULL!	Casos	Fibromialgia	Mujer	Mujer	58	Sin Estudios	Divorciado/Separado	Divorciado/Separado	Quehaceres del hogar	Con su familia (hijos, padres, hermanos, etc)	Fibromialgia	360	7	Si	No	Si	No	Sí	Si	Si	#NULL!	#NULL!	Si	Sí	Sí	No	No	No	No	No	No	No	No	No	No	No	No	No	No	No	No	Ninguno	No Consume	No Consume	No Consume	No Consume	Nombre completo
257	Asociación FBM	#NULL!	Casos	Fibromialgia	Mujer	Mujer	39	Sin Estudios	Soltero	Soltero	Jubilación/Prejub (por invalidez)	Solo con su pareja	Fibromialgia	240	8	Si	No	No	No	Sí	Si	No	#NULL!	#NULL!	Si	Sí	Sí	No	No	No	No	No	No	No	No	Si	Si	No	No	Si	No	No	No	Ninguno	No Consume	No Consume	No Consume	No Consume	Nombre completo
258	Asociación FBM	#NULL!	Casos	Fibromialgia	Mujer	Mujer	51	FP	Viudo	Viudo	Jubilación/Prejub (por invalidez)	Solo	Fibromialgia	48	5	Si	No	No	No	Sí	No	Si	#NULL!	#NULL!	Si	Sí	Sí	No	No	No	No	No	No	No	No	Si	No	No	No	No	No	No	No	Ninguno	No Consume	No Consume	No Consume	No Consume	Nombre completo
259	Asociación FBM	#NULL!	Casos	Fibromialgia	Hombre	Hombre	48	Primarios	Soltero	Soltero	Desempleado	Solo	Fibromialgia	48	6	Si	No	No	No	Sí	Si	No	#NULL!	#NULL!	Si	Sí	Sí	No	No	No	No	No	No	No	No	No	Si	No	No	No	No	No	No	Ninguno	No Consume	No Consume	No Consume	No Consume	Solo Iniciales/Algun pequeño error/Falta nombre o apellido
260	Asociación FBM	#NULL!	Casos	Fibromialgia	Mujer	Mujer	36	FP	Casado	Casado	Quehaceres del hogar	Con su familia (hijos, padres, hermanos, etc)	Fibromialgia	90	8	No	No	No	No	No	No	No	#NULL!	#NULL!	No	No	No	No	No	No	No	No	No	No	No	No	No	No	No	No	No	No	No	Ninguno	No Consume	No Consume	No Consume	No Consume	Nombre completo
1	Control MJ	#NULL!	Controles	#NULL!	Mujer	Mujer	40	Primarios	Casado	Casado	Quehaceres del hogar	Solo con su pareja	#NULL!	#NULL!	0	No	No	No	No	No	No	No	#NULL!	#NULL!	No	No	No	No	No	No	No	No	No	No	No	No	No	No	No	No	No	No	No	De 10 a 20	No Consume	No Consume	No Consume	No Consume	Nombre completo
2	Control MJ	#NULL!	Controles	#NULL!	Mujer	Mujer	49	Secundarios	Divorciado/Separado	Divorciado/Separado	Desempleado	Con su familia (hijos, padres, hermanos, etc)	#NULL!	#NULL!	0	No	No	No	No	No	No	No	#NULL!	#NULL!	Si	Sí	No	No	No	No	No	No	No	No	No	Si	No	No	No	No	No	No	No	De 1 a 10	Menos de 2 copas	No Consume	No Consume	No Consume	Nombre completo
3	Control MJ	#NULL!	Controles	#NULL!	Hombre	Hombre	40	FP	Divorciado/Separado	Divorciado/Separado	Desempleado	Solo	#NULL!	#NULL!	0	No	No	No	No	No	No	No	#NULL!	#NULL!	No	No	No	No	No	No	No	No	No	No	No	No	No	No	No	No	No	No	No	Ninguno	De 2 a 6 copas	Menos de 2 copas	No Consume	No Consume	Nombre completo
4	Control MJ	#NULL!	Controles	#NULL!	Mujer	Mujer	54	Sin Estudios	Casado	Casado	Quehaceres del hogar	Con su familia (hijos, padres, hermanos, etc)	#NULL!	#NULL!	0	Si	Si	No	No	Sí	No	No	#NULL!	#NULL!	Si	Sí	No	No	No	No	No	No	No	No	No	No	No	No	No	No	No	No	Si	Ninguno	No Consume	No Consume	No Consume	No Consume	Nombre completo
5	Control MJ	#NULL!	Controles	#NULL!	Mujer	Mujer	37	Secundarios	Casado	Casado	Desempleado	Con su familia (hijos, padres, hermanos, etc)	#NULL!	#NULL!	0	No	No	No	No	No	No	No	#NULL!	#NULL!	No	No	No	No	No	No	No	No	No	No	No	No	No	No	No	No	No	No	No	Ninguno	No Consume	No Consume	No Consume	No Consume	Nombre completo
6	Control MJ	#NULL!	Controles	#NULL!	Mujer	Mujer	37	FP	Casado	Casado	Activo	Solo con su pareja	#NULL!	#NULL!	0	No	No	No	No	No	No	No	#NULL!	#NULL!	No	No	No	No	No	No	No	No	No	No	No	No	No	No	No	No	No	No	No	Ninguno	No Consume	No Consume	No Consume	No Consume	Nombre completo
7	Control MJ	#NULL!	Controles	#NULL!	Mujer	Mujer	33	FP	Casado	Casado	Quehaceres del hogar	Solo con su pareja	#NULL!	#NULL!	0	Si	No	No	No	No	No	No	#NULL!	#NULL!	Si	Sí	No	No	No	No	No	No	No	No	No	No	No	No	No	No	No	No	Si	De 1 a 10	No Consume	No Consume	No Consume	No Consume	Nombre completo
8	Control MJ	#NULL!	Controles	#NULL!	Hombre	Hombre	42	Primarios	Soltero	Soltero	Desempleado	Con su familia (hijos, padres, hermanos, etc)	#NULL!	#NULL!	0	No	No	No	No	No	No	No	#NULL!	#NULL!	No	No	No	No	No	No	No	No	No	No	No	No	No	No	No	No	No	No	No	Ninguno	No Consume	No Consume	Menos de 2 copas	No Consume	Nombre completo
9	Control MJ	#NULL!	Controles	#NULL!	Mujer	Mujer	28	Secundarios	Casado	Casado	Quehaceres del hogar	Solo con su pareja	#NULL!	#NULL!	0	No	No	No	No	No	No	No	#NULL!	#NULL!	Si	Sí	No	No	No	No	No	No	No	No	No	No	No	No	No	No	No	No	Si	Ninguno	No Consume	No Consume	No Consume	No Consume	Nombre completo
10	Control MJ	#NULL!	Controles	#NULL!	Mujer	Mujer	25	FP	Soltero	Soltero	Activo	Solo con su pareja	#NULL!	#NULL!	0	No	No	No	No	No	No	No	#NULL!	#NULL!	No	No	No	No	No	No	No	No	No	No	No	No	No	No	No	No	No	No	No	De 1 a 10	De 2 a 6 copas	No Consume	De 2 a 6 copas	No Consume	Nombre completo
11	Control MJ	#NULL!	Controles	#NULL!	Mujer	Mujer	35	Primarios	Casado	Casado	Quehaceres del hogar	Con su familia (hijos, padres, hermanos, etc)	#NULL!	#NULL!	0	No	No	No	No	No	No	No	#NULL!	#NULL!	No	No	No	No	No	No	No	No	No	No	No	No	No	No	No	No	No	No	No	Ninguno	No Consume	No Consume	No Consume	No Consume	Nombre completo
12	Control MJ	#NULL!	Controles	#NULL!	Mujer	Mujer	42	FP	Divorciado/Separado	Divorciado/Separado	Activo	Con su familia (hijos, padres, hermanos, etc)	#NULL!	#NULL!	0	No	No	No	No	No	No	No	#NULL!	#NULL!	No	No	No	No	No	No	No	No	No	No	No	No	No	No	No	No	No	No	No	De 1 a 10	No Consume	No Consume	No Consume	No Consume	Nombre completo
13	Control MJ	#NULL!	Controles	#NULL!	Mujer	Mujer	32	Primarios	Casado	Casado	Activo	Con su familia (hijos, padres, hermanos, etc)	#NULL!	#NULL!	0	No	No	No	No	No	No	No	#NULL!	#NULL!	Si	Sí	No	No	No	No	No	No	No	No	No	No	No	No	No	No	No	No	Si	Ninguno	No Consume	No Consume	No Consume	No Consume	Nombre completo
14	Control MJ	#NULL!	Controles	#NULL!	Hombre	Hombre	60	Primarios	Soltero	Soltero	Jubilación/Prejub (por invalidez)	Solo	#NULL!	#NULL!	0	Si	Si	Si	Si	Sí	No	No	#NULL!	#NULL!	Si	Sí	No	No	No	No	No	No	No	No	No	No	No	No	No	No	No	No	Si	Ninguno	No Consume	No Consume	No Consume	No Consume	Nombre completo
15	Control MJ	#NULL!	Controles	#NULL!	Mujer	Mujer	40	Primarios	Soltero	Soltero	Quehaceres del hogar	Con su familia (hijos, padres, hermanos, etc)	#NULL!	#NULL!	0	No	No	No	No	No	No	No	#NULL!	#NULL!	No	No	No	No	No	No	No	No	No	No	No	No	No	No	No	No	No	No	No	Ninguno	No Consume	No Consume	No Consume	No Consume	Nombre completo
16	Control MJ	#NULL!	Controles	#NULL!	Mujer	Mujer	45	Secundarios	Casado	Casado	Activo	Con su familia (hijos, padres, hermanos, etc)	#NULL!	#NULL!	0	No	No	No	No	No	No	No	#NULL!	#NULL!	No	No	No	No	No	No	No	No	No	No	No	No	No	No	No	No	No	No	No	Ninguno	No Consume	No Consume	No Consume	No Consume	Nombre completo
17	Control MJ	#NULL!	Controles	#NULL!	Hombre	Hombre	55	Secundarios	Casado	Casado	Activo	Con su familia (hijos, padres, hermanos, etc)	#NULL!	#NULL!	0	No	No	No	No	No	No	No	#NULL!	#NULL!	No	No	No	No	No	No	No	No	No	No	No	No	No	No	No	No	No	No	No	De 10 a 20	De 2 a 6 copas	Menos de 2 copas	Menos de 2 copas	No Consume	Nombre completo
18	Control MJ	#NULL!	Controles	#NULL!	Mujer	Mujer	45	Primarios	Casado	Casado	Quehaceres del hogar	Con su familia (hijos, padres, hermanos, etc)	#NULL!	#NULL!	0	No	No	No	No	No	No	No	#NULL!	#NULL!	Si	Sí	Sí	No	No	No	No	No	No	No	No	No	No	No	No	No	No	No	Si	Ninguno	No Consume	No Consume	No Consume	No Consume	Nombre completo
19	Control MJ	#NULL!	Controles	#NULL!	Mujer	Mujer	48	Primarios	Casado	Casado	Activo	Con su familia (hijos, padres, hermanos, etc)	#NULL!	#NULL!	0	No	No	No	No	No	No	No	#NULL!	#NULL!	No	No	No	No	No	No	No	No	No	No	No	No	No	No	No	No	No	No	No	De 1 a 10	No Consume	No Consume	No Consume	No Consume	Nombre completo
20	Control MJ	#NULL!	Controles	#NULL!	Hombre	Hombre	18	Primarios	Soltero	Soltero	Desempleado	Con su familia (hijos, padres, hermanos, etc)	#NULL!	#NULL!	0	No	No	No	No	No	No	No	#NULL!	#NULL!	No	No	No	No	No	No	No	No	No	No	No	No	No	No	No	No	No	No	No	De 1 a 10	De 2 a 6 copas	Menos de 2 copas	De 2 a 6 copas	No Consume	Nombre completo
21	Control MJ	#NULL!	Controles	#NULL!	Hombre	Hombre	46	Primarios	Casado	Casado	Desempleado	Con su familia (hijos, padres, hermanos, etc)	#NULL!	#NULL!	0	No	No	No	No	No	No	No	#NULL!	#NULL!	No	No	No	No	No	No	No	No	No	No	No	No	No	No	No	No	No	No	No	Ninguno	No Consume	No Consume	No Consume	No Consume	Nombre completo
22	Control MJ	#NULL!	Controles	#NULL!	Hombre	Hombre	45	Secundarios	Soltero	Soltero	Activo	Solo	#NULL!	#NULL!	0	No	No	No	No	No	No	No	#NULL!	#NULL!	No	No	No	No	No	No	No	No	No	No	No	No	No	No	No	No	No	No	No	Ninguno	No Consume	No Consume	No Consume	No Consume	Nombre completo
23	Control MJ	#NULL!	Controles	#NULL!	Mujer	Mujer	58	Sin Estudios	Casado	Casado	Quehaceres del hogar	Con una persona ajena a la familia	#NULL!	#NULL!	0	Si	Si	Si	No	Sí	No	Si	#NULL!	#NULL!	Si	Sí	Sí	No	No	No	No	No	No	No	No	No	No	No	No	No	No	No	No	Ninguno	No Consume	No Consume	No Consume	No Consume	Nombre completo
24	Control MJ	#NULL!	Controles	#NULL!	Hombre	Hombre	32	Primarios	Soltero	Soltero	Activo	Con su familia (hijos, padres, hermanos, etc)	#NULL!	#NULL!	0	No	No	No	No	No	No	No	#NULL!	#NULL!	No	No	No	No	No	No	No	No	No	No	No	No	No	No	No	No	No	No	No	Ninguno	No Consume	No Consume	No Consume	No Consume	Nombre completo
25	Control MJ	#NULL!	Controles	#NULL!	Hombre	Hombre	49	Primarios	Casado	Casado	Activo	Solo con su pareja	#NULL!	#NULL!	0	No	No	No	No	No	No	No	#NULL!	#NULL!	No	No	No	No	No	No	No	No	No	No	No	No	No	No	No	No	No	No	No	Ninguno	Menos de 2 copas	No Consume	Menos de 2 copas	No Consume	Nombre completo
26	Control MJ	#NULL!	Controles	#NULL!	Mujer	Mujer	58	Sin Estudios	Casado	Casado	Quehaceres del hogar	Solo con su pareja	#NULL!	#NULL!	0	Si	Si	Si	Si	Sí	No	No	#NULL!	#NULL!	Si	Sí	No	No	No	No	No	No	No	No	No	No	No	No	Si	No	No	No	Si	Más de 20	No Consume	No Consume	No Consume	No Consume	Nombre completo
27	Control MJ	#NULL!	Controles	#NULL!	Hombre	Hombre	46	FP	Soltero	Soltero	Jubilación/Prejub (por invalidez)	Con su familia (hijos, padres, hermanos, etc)	#NULL!	#NULL!	0	Si	Si	No	Si	Sí	No	Si	#NULL!	#NULL!	Si	Sí	Sí	No	No	No	No	No	No	No	No	No	No	No	Si	No	No	No	Si	Ninguno	No Consume	No Consume	No Consume	No Consume	Nombre completo
28	Control MJ	#NULL!	Controles	#NULL!	Mujer	Mujer	47	Sin Estudios	Casado	Casado	Quehaceres del hogar	Con su familia (hijos, padres, hermanos, etc)	#NULL!	#NULL!	0	Si	Si	No	No	Sí	No	Si	#NULL!	#NULL!	Si	Sí	Sí	No	No	No	No	Si	No	No	No	Si	No	No	No	No	No	No	Si	Ninguno	No Consume	No Consume	No Consume	No Consume	Nombre completo
29	Control MJ	#NULL!	Controles	#NULL!	Hombre	Hombre	33	Secundarios	Soltero	Soltero	Desempleado	Con su familia (hijos, padres, hermanos, etc)	#NULL!	#NULL!	0	Si	No	Si	No	Sí	No	No	#NULL!	#NULL!	No	No	No	No	No	No	No	No	No	No	No	No	No	No	No	No	No	No	No	De 1 a 10	De 2 a 6 copas	No Consume	Menos de 2 copas	No Consume	Nombre completo
1	Control Bego	#NULL!	Controles	#NULL!	Mujer	Mujer	21	Universitarios	Soltero	Soltero	Desempleado	Con su familia (hijos, padres, hermanos, etc)	#NULL!	#NULL!	0	No	No	No	No	No	No	No	#NULL!	#NULL!	Si	No	No	No	No	No	No	No	No	No	No	No	No	No	No	No	No	No	No	Ninguno	Menos de 2 copas	No Consume	Menos de 2 copas	No Consume	Nombre completo
2	Control Bego	#NULL!	Controles	#NULL!	Mujer	Mujer	40	Universitarios	Casado	Casado	Activo	Con su familia (hijos, padres, hermanos, etc)	#NULL!	#NULL!	0	No	No	No	No	No	No	No	#NULL!	#NULL!	No	No	No	No	No	No	No	No	No	No	No	No	No	No	No	No	No	No	No	Ninguno	No Consume	No Consume	No Consume	No Consume	Nombre completo
3	Control Bego	#NULL!	Controles	#NULL!	Hombre	Hombre	49	Universitarios	Casado	Casado	Activo	Con su familia (hijos, padres, hermanos, etc)	#NULL!	#NULL!	0	Si	Si	Si	No	Sí	No	No	#NULL!	#NULL!	Si	No	No	No	No	No	No	No	No	No	No	No	No	No	No	No	No	No	No	Ninguno	No Consume	No Consume	No Consume	No Consume	Nombre completo
4	Control Bego	#NULL!	Controles	#NULL!	Mujer	Mujer	57	Secundarios	Divorciado/Separado	Divorciado/Separado	Quehaceres del hogar	Solo	#NULL!	#NULL!	0	No	No	No	No	Sí	Si	No	#NULL!	#NULL!	Si	Sí	No	No	No	No	No	No	No	No	No	Si	No	No	No	No	No	No	No	Ninguno	No Consume	No Consume	No Consume	No Consume	Nombre completo
5	Control Bego	#NULL!	Controles	#NULL!	Mujer	Mujer	48	Universitarios	Divorciado/Separado	Divorciado/Separado	Activo	Solo	#NULL!	#NULL!	0	No	No	No	No	Sí	Si	No	#NULL!	#NULL!	Si	No	No	No	No	No	No	No	No	No	No	No	No	No	No	No	No	No	No	De 10 a 20	Menos de 2 copas	Menos de 2 copas	No Consume	No Consume	Nombre completo
6	Control Bego	#NULL!	Controles	#NULL!	Hombre	Hombre	59	FP	Casado	Casado	Jubilación/Prejub (por invalidez)	Solo con su pareja	#NULL!	#NULL!	0	Si	Si	No	No	Sí	No	No	#NULL!	#NULL!	Si	No	No	No	No	No	No	No	No	No	No	No	No	No	No	No	No	No	No	Ninguno	No Consume	No Consume	No Consume	No Consume	Nombre completo
7	Control Bego	#NULL!	Controles	#NULL!	Mujer	Mujer	52	Universitarios	Casado	Casado	Activo	Con su familia (hijos, padres, hermanos, etc)	#NULL!	#NULL!	0	No	No	No	No	No	No	No	#NULL!	#NULL!	Si	No	No	No	No	No	No	No	No	No	No	No	No	No	No	No	No	No	No	De 1 a 10	Menos de 2 copas	No Consume	No Consume	No Consume	Nombre completo
8	Control Bego	#NULL!	Controles	#NULL!	Hombre	Hombre	47	Universitarios	Casado	Casado	Jubilación/Prejub (por invalidez)	Solo con su pareja	#NULL!	#NULL!	0	Si	Si	No	Si	Sí	No	No	#NULL!	#NULL!	Si	No	No	No	No	No	No	No	No	No	No	No	No	No	No	No	No	No	No	Ninguno	No Consume	No Consume	No Consume	No Consume	Nombre completo
9	Control Bego	#NULL!	Controles	#NULL!	Mujer	Mujer	48	Secundarios	Casado	Casado	Desempleado	Con su familia (hijos, padres, hermanos, etc)	#NULL!	#NULL!	0	Si	No	No	No	No	No	No	#NULL!	#NULL!	No	No	No	No	No	No	No	No	No	No	No	No	No	No	No	No	No	No	No	Ninguno	Menos de 2 copas	No Consume	No Consume	No Consume	Nombre completo
10	Control Bego	#NULL!	Controles	#NULL!	Hombre	Hombre	36	Universitarios	Casado	Casado	Activo	Con su familia (hijos, padres, hermanos, etc)	#NULL!	#NULL!	0	No	No	No	No	No	No	No	#NULL!	#NULL!	Si	No	No	No	No	No	No	No	No	No	No	No	No	No	No	No	No	No	No	Ninguno	Menos de 2 copas	No Consume	Menos de 2 copas	No Consume	Nombre completo
11	Control Bego	#NULL!	Controles	#NULL!	Mujer	Mujer	22	Universitarios	Soltero	Soltero	Desempleado	Con su familia (hijos, padres, hermanos, etc)	#NULL!	#NULL!	0	No	No	No	No	No	No	No	#NULL!	#NULL!	No	No	No	No	No	No	No	No	No	No	No	No	No	No	No	No	No	No	No	Ninguno	No Consume	No Consume	De 2 a 6 copas	No Consume	Nombre completo
12	Control Bego	#NULL!	Controles	#NULL!	Hombre	Hombre	28	FP	Soltero	Soltero	Desempleado	Solo con su pareja	#NULL!	#NULL!	0	No	No	No	No	No	No	No	#NULL!	#NULL!	No	No	No	No	No	No	No	No	No	No	No	No	No	No	No	No	No	No	No	Ninguno	De 2 a 6 copas	No Consume	De 2 a 6 copas	No Consume	Nombre completo
13	Control Bego	#NULL!	Controles	#NULL!	Mujer	Mujer	26	Universitarios	Soltero	Soltero	Activo	Solo con su pareja	#NULL!	#NULL!	0	No	No	No	No	No	No	No	#NULL!	#NULL!	No	No	No	No	No	No	No	No	No	No	No	No	No	No	No	No	No	No	No	Ninguno	No Consume	No Consume	No Consume	No Consume	Nombre completo
14	Control Bego	#NULL!	Controles	#NULL!	Hombre	Hombre	33	Universitarios	Casado	Casado	Activo	Solo con su pareja	#NULL!	#NULL!	0	No	No	No	No	No	No	No	#NULL!	#NULL!	No	No	No	No	No	No	No	No	No	No	No	No	No	No	No	No	No	No	No	Ninguno	Menos de 2 copas	No Consume	De 2 a 6 copas	No Consume	Nombre completo
15	Control Bego	#NULL!	Controles	#NULL!	Mujer	Mujer	25	Universitarios	Soltero	Soltero	Activo	Solo	#NULL!	#NULL!	0	Si	No	No	No	No	No	No	#NULL!	#NULL!	No	No	No	No	No	No	No	No	No	No	No	No	No	No	No	No	No	No	No	Ninguno	No Consume	No Consume	No Consume	No Consume	Nombre completo
16	Control Bego	#NULL!	Controles	#NULL!	Mujer	Mujer	27	Secundarios	Soltero	Soltero	Desempleado	Con su familia (hijos, padres, hermanos, etc)	#NULL!	#NULL!	0	Si	No	No	Si	Sí	No	No	#NULL!	#NULL!	Si	No	No	No	No	No	No	No	No	No	No	No	No	No	No	No	No	No	No	De 10 a 20	No Consume	No Consume	No Consume	No Consume	Nombre completo
17	Control Bego	#NULL!	Controles	#NULL!	Mujer	Mujer	39	Universitarios	Casado	Casado	Activo	Con su familia (hijos, padres, hermanos, etc)	#NULL!	#NULL!	0	No	No	No	No	No	No	No	#NULL!	#NULL!	Si	No	No	No	No	No	No	No	No	No	No	No	No	No	No	No	No	No	No	Ninguno	No Consume	No Consume	No Consume	No Consume	Nombre completo
18	Control Bego	#NULL!	Controles	#NULL!	Mujer	Mujer	39	FP	Casado	Casado	Activo	Con su familia (hijos, padres, hermanos, etc)	#NULL!	#NULL!	0	No	No	No	No	No	No	No	#NULL!	#NULL!	Si	Sí	Sí	No	No	No	No	No	No	No	No	No	No	No	No	No	No	No	No	Ninguno	No Consume	No Consume	No Consume	No Consume	Nombre completo
19	Control Bego	#NULL!	Controles	#NULL!	Hombre	Hombre	39	FP	Casado	Casado	Activo	Con su familia (hijos, padres, hermanos, etc)	#NULL!	#NULL!	0	No	Si	No	No	Sí	No	No	#NULL!	#NULL!	Si	No	No	No	No	No	No	No	No	No	No	No	No	No	No	No	No	No	No	Ninguno	Menos de 2 copas	No Consume	No Consume	No Consume	Nombre completo
20	Control Bego	#NULL!	Controles	#NULL!	Hombre	Hombre	47	Universitarios	Casado	Casado	Activo	Con su familia (hijos, padres, hermanos, etc)	#NULL!	#NULL!	0	Si	Si	No	No	Sí	No	No	#NULL!	#NULL!	Si	No	No	No	No	No	No	No	No	No	No	No	No	No	No	No	No	No	No	Ninguno	Menos de 2 copas	No Consume	Menos de 2 copas	No Consume	Nombre completo
21	Control Bego	#NULL!	Controles	#NULL!	Mujer	Mujer	49	Universitarios	Soltero	Soltero	Activo	Solo	#NULL!	#NULL!	0	No	No	No	No	No	No	No	#NULL!	#NULL!	Si	No	No	No	No	No	No	No	No	No	No	No	No	No	No	No	No	No	No	Ninguno	No Consume	No Consume	No Consume	No Consume	Nombre completo
22	Control Bego	#NULL!	Controles	#NULL!	Hombre	Hombre	47	Universitarios	Casado	Casado	Activo	Con su familia (hijos, padres, hermanos, etc)	#NULL!	#NULL!	0	No	Si	No	No	Sí	No	No	#NULL!	#NULL!	Si	No	No	No	No	No	No	No	No	No	No	No	No	No	No	No	No	No	No	Ninguno	Menos de 2 copas	No Consume	Menos de 2 copas	No Consume	Nombre completo
23	Control Bego	#NULL!	Controles	#NULL!	Mujer	Mujer	30	Universitarios	Soltero	Soltero	Desempleado	Con su familia (hijos, padres, hermanos, etc)	#NULL!	#NULL!	0	No	No	No	No	Sí	Si	No	#NULL!	#NULL!	No	No	No	No	No	No	No	No	No	No	No	No	No	No	No	No	No	No	No	De 1 a 10	Menos de 2 copas	No Consume	Menos de 2 copas	No Consume	Nombre completo
24	Control Bego	#NULL!	Controles	#NULL!	Mujer	Mujer	53	Universitarios	Casado	Casado	Desempleado	Con su familia (hijos, padres, hermanos, etc)	#NULL!	#NULL!	0	No	No	No	No	No	No	No	#NULL!	#NULL!	Si	No	No	No	No	No	No	No	No	No	No	No	No	No	No	No	No	No	No	Ninguno	No Consume	No Consume	No Consume	No Consume	Nombre completo
25	Control Bego	#NULL!	Controles	#NULL!	Mujer	Mujer	34	Primarios	Soltero	Soltero	Activo	Con su familia (hijos, padres, hermanos, etc)	#NULL!	#NULL!	0	No	No	No	No	No	No	No	#NULL!	#NULL!	No	No	No	No	No	No	No	No	No	No	No	No	No	No	No	No	No	No	No	De 1 a 10	No Consume	No Consume	No Consume	No Consume	Nombre completo
26	Control Bego	#NULL!	Controles	#NULL!	Hombre	Hombre	41	FP	Soltero	Soltero	Desempleado	Con su familia (hijos, padres, hermanos, etc)	#NULL!	#NULL!	0	Si	No	No	No	Sí	Si	No	#NULL!	#NULL!	Si	Sí	Sí	No	No	No	No	Si	No	No	No	No	No	No	No	No	No	No	No	De 1 a 10	Menos de 2 copas	Menos de 2 copas	No Consume	No Consume	Nombre completo
27	Control Bego	#NULL!	Controles	#NULL!	Hombre	Hombre	47	Primarios	Soltero	Soltero	Activo	Con su familia (hijos, padres, hermanos, etc)	#NULL!	#NULL!	0	No	No	No	No	Sí	Si	No	#NULL!	#NULL!	Si	Sí	No	No	No	No	No	No	No	No	No	Si	Si	No	No	No	No	No	No	De 10 a 20	Menos de 2 copas	No Consume	Menos de 2 copas	No Consume	Nombre completo
28	Control Bego	#NULL!	Controles	#NULL!	Mujer	Mujer	26	Universitarios	Soltero	Soltero	Desempleado	Con su familia (hijos, padres, hermanos, etc)	#NULL!	#NULL!	0	Si	No	No	No	No	No	No	#NULL!	#NULL!	Si	No	No	No	No	No	No	No	No	No	No	No	No	No	No	No	No	No	No	De 1 a 10	No Consume	No Consume	No Consume	No Consume	Nombre completo
29	Control Bego	#NULL!	Controles	#NULL!	Hombre	Hombre	57	Primarios	Casado	Casado	Activo	Solo con su pareja	#NULL!	#NULL!	0	Si	Si	No	Si	Sí	No	No	#NULL!	#NULL!	Si	No	No	No	No	No	No	No	No	No	No	No	No	No	No	No	No	No	No	Ninguno	No Consume	No Consume	No Consume	No Consume	Nombre completo
30	Control Bego	#NULL!	Controles	#NULL!	Mujer	Mujer	58	Primarios	Casado	Casado	Quehaceres del hogar	Solo con su pareja	#NULL!	#NULL!	0	Si	No	No	No	No	No	No	#NULL!	#NULL!	No	No	No	No	No	No	No	No	No	No	No	No	No	No	No	No	No	No	No	Ninguno	No Consume	No Consume	No Consume	No Consume	Nombre completo
31	Control Bego	#NULL!	Controles	#NULL!	Hombre	Hombre	33	Universitarios	Soltero	Soltero	Activo	Con su familia (hijos, padres, hermanos, etc)	#NULL!	#NULL!	0	Si	No	No	No	No	No	No	#NULL!	#NULL!	Si	No	No	No	No	No	No	No	No	No	No	No	No	No	No	No	No	No	No	Ninguno	Menos de 2 copas	No Consume	Menos de 2 copas	No Consume	Nombre completo
32	Control Bego	#NULL!	Controles	#NULL!	Mujer	Mujer	46	FP	Casado	Casado	Activo	Solo con su pareja	#NULL!	#NULL!	0	No	No	No	No	No	No	No	#NULL!	#NULL!	No	No	No	No	No	No	No	No	No	No	No	No	No	No	No	No	No	No	No	Ninguno	No Consume	No Consume	No Consume	No Consume	Nombre completo
33	Control Bego	#NULL!	Controles	#NULL!	Mujer	Mujer	28	Universitarios	Soltero	Soltero	Quehaceres del hogar	Solo	#NULL!	#NULL!	0	No	No	No	No	No	No	No	#NULL!	#NULL!	No	No	No	No	No	No	No	No	No	No	No	No	No	No	No	No	No	No	No	De 1 a 10	No Consume	No Consume	No Consume	No Consume	Nombre completo
34	Control Bego	#NULL!	Controles	#NULL!	Hombre	Hombre	50	FP	Casado	Casado	Desempleado	Con su familia (hijos, padres, hermanos, etc)	#NULL!	#NULL!	0	Si	No	No	No	No	No	No	#NULL!	#NULL!	Si	No	No	No	No	No	No	No	No	No	No	No	No	No	No	No	No	No	No	Ninguno	No Consume	No Consume	No Consume	No Consume	Nombre completo
35	Control Bego	#NULL!	Controles	#NULL!	Mujer	Mujer	37	FP	Soltero	Soltero	Activo	Con su familia (hijos, padres, hermanos, etc)	#NULL!	#NULL!	0	No	No	No	No	Sí	Si	No	#NULL!	#NULL!	No	No	No	No	No	No	No	No	No	No	No	No	No	No	No	No	No	No	No	De 10 a 20	No Consume	No Consume	No Consume	No Consume	Nombre completo
36	Control Bego	#NULL!	Controles	#NULL!	Hombre	Hombre	32	Universitarios	Soltero	Soltero	Activo	Con su familia (hijos, padres, hermanos, etc)	#NULL!	#NULL!	0	No	No	Si	No	Sí	No	No	#NULL!	#NULL!	Si	No	No	No	No	No	No	No	No	No	No	No	No	No	No	No	No	No	No	De 10 a 20	De 2 a 6 copas	No Consume	De 2 a 6 copas	No Consume	Nombre completo
37	Control Bego	#NULL!	Controles	#NULL!	Hombre	Hombre	18	Secundarios	Soltero	Soltero	Activo	Con su familia (hijos, padres, hermanos, etc)	#NULL!	#NULL!	0	No	No	No	No	Sí	No	Si	#NULL!	#NULL!	No	No	No	No	No	No	No	No	No	No	No	No	No	No	No	No	No	No	No	Ninguno	Menos de 2 copas	No Consume	Menos de 2 copas	No Consume	Nombre completo
38	Control Bego	#NULL!	Controles	#NULL!	Hombre	Hombre	38	Universitarios	Casado	Casado	Activo	Con su familia (hijos, padres, hermanos, etc)	#NULL!	#NULL!	0	No	No	No	No	No	No	No	#NULL!	#NULL!	Si	No	No	No	No	No	No	No	No	No	No	No	No	No	No	No	No	No	No	De 10 a 20	No Consume	No Consume	No Consume	No Consume	Nombre completo
39	Control Bego	#NULL!	Controles	#NULL!	Hombre	Hombre	20	Universitarios	Soltero	Soltero	Activo	Con una persona ajena a la familia	#NULL!	#NULL!	0	No	No	No	No	No	No	No	#NULL!	#NULL!	No	No	No	No	No	No	No	No	No	No	No	No	No	No	No	No	No	No	No	Ninguno	Más de 6 copas	No Consume	No Consume	No Consume	Nombre completo
40	Control Bego	#NULL!	Controles	#NULL!	Mujer	Mujer	50	FP	Casado	Casado	Activo	Con su familia (hijos, padres, hermanos, etc)	#NULL!	#NULL!	0	Si	No	No	No	No	No	No	#NULL!	#NULL!	No	No	No	No	No	No	No	No	No	No	No	No	No	No	No	No	No	No	No	Ninguno	Menos de 2 copas	Menos de 2 copas	No Consume	No Consume	Nombre completo
41	Control Bego	#NULL!	Controles	#NULL!	Mujer	Mujer	28	Universitarios	Soltero	Soltero	Activo	Con su familia (hijos, padres, hermanos, etc)	#NULL!	#NULL!	0	No	No	No	No	No	No	No	#NULL!	#NULL!	No	No	No	No	No	No	No	No	No	No	No	No	No	No	No	No	No	No	No	Ninguno	Menos de 2 copas	No Consume	Menos de 2 copas	No Consume	Nombre completo
42	Control Bego	#NULL!	Controles	#NULL!	Hombre	Hombre	23	Universitarios	Soltero	Soltero	Activo	Con su familia (hijos, padres, hermanos, etc)	#NULL!	#NULL!	0	No	No	No	No	No	No	No	#NULL!	#NULL!	No	No	No	No	No	No	No	No	No	No	No	No	No	No	No	No	No	No	No	De 10 a 20	De 2 a 6 copas	No Consume	De 2 a 6 copas	No Consume	Nombre completo
43	Control Bego	#NULL!	Controles	#NULL!	Hombre	Hombre	34	Universitarios	Soltero	Soltero	Activo	Solo con su pareja	#NULL!	#NULL!	0	No	No	No	No	No	No	No	#NULL!	#NULL!	No	No	No	No	No	No	No	No	No	No	No	No	No	No	No	No	No	No	No	Ninguno	Más de 6 copas	No Consume	No Consume	No Consume	Nombre completo
[truncated: 151 more columns]
